# Supplementary material for: The Architecture of Metabolism Maximizes Biosynthetic Diversity in the Largest Class of Fungi
Source: Mol Biol Evol. 2020 May 18;37(10):2838–56. doi: 10.1093/molbev/msaa122 (PMC7530617; doi:10.1093/molbev/msaa122)
Supplement: msaa122_supplementary_data [file msaa122_supplementary_data.zip]

Archive with 2 entries (2 files):
- Combined_Supplemental_Figures.pdf
- final_supplemental_data.xlsx
