# Supplementary material for: The Architecture of Metabolism Maximizes Biosynthetic Diversity in the Largest Class of Fungi
Source: Mol Biol Evol. 2020 May 18;37(10):2838–56. doi: 10.1093/molbev/msaa122 (PMC7530617; doi:10.1093/molbev/msaa122)
Supplement: msaa122_supplementary_data [file msaa122_supplementary_data.zip › final_supplemental_data.xlsx]

## Sheet: SA
Table SA: Gene homolog groups (HGs) part of unexpected co-occurrences
*NF=not found
HG name	Annotation (frequency with which annotation is assigned to members of HG)	COG category (frequency with which COG category is assigned to members of HG)
MCL000001	polyketide synthase (0.701),pks_er (0.126),pks_dh (0.060),synthase (0.041),hybrid nrps pks enzyme (0.031),pks_ks (0.020),pks_kr (0.018),carnitine (0.003),	Secondary metabolites biosynthesis, transport and catabolism (0.632),Lipid transport and metabolism (0.368)
MCL000002	kinesin light chain (0.546),nb-arc domain (0.286),phosphorylase superfamily (0.106),inherit from eunog: serine active site containing 1 (0.034),inherit from opinog: kinesin light chain (0.006),inherit from kog: kinesin light chain (0.005),ankyrin repeat-containing protein (0.005),na (0.004),inherit from eunog: kinesin light chain (0.003),nacht and wd domain-containing protein (0.001),tetratricope…	Cytoskeleton (0.881),Function unknown (0.062),Nucleotide transport and metabolism (0.050),Cell wall/membrane/envelope biogenesis (0.005),Replication, recombination and repair (0.001)
MCL000003	(abc) transporter (0.370),cdr abc transporter (0.271),abc multidrug transporter (0.220),abc drug exporter atrf (0.131),atp-binding cassette transporter (0.009),	Secondary metabolites biosynthesis, transport and catabolism (1.000)
MCL000005	multidrug resistance protein (0.422),abc transporter transmembrane region (0.245),multidrug resistance protein 1 (0.179),abc multidrug transporter (0.152),siderophore iron transporter (0.002),	Secondary metabolites biosynthesis, transport and catabolism (0.998),Carbohydrate transport and metabolism (0.002)
MCL000006	nonribosomal peptide synthase (0.257),condensation domain (0.237),non-ribosomal peptide (0.177),peptide synthetase (0.134),non-ribosomal peptide synthase (0.091),non-ribosomal peptide synthetase (0.069),phosphopantetheine attachment site (0.029),pks_pp (0.003),na (0.003),	Lipid transport and metabolism (0.991),Secondary metabolites biosynthesis, transport and catabolism (0.006),Function unknown (0.003)
MCL000016	efflux pump (0.416),mfs toxin efflux pump (0.410),efflux pump antibiotic resistance protein (0.134),major facilitator superfamily (0.040),	Carbohydrate transport and metabolism (0.997),Intracellular trafficking, secretion, and vesicular transport (0.003)
MCL000017	polyketide synthase (0.794),pks_at (0.172),thioesterase domain (0.034),	Lipid transport and metabolism (1.000)
MCL000023	abc multidrug transporter (0.763),abc transporter transmembrane region (0.212),abc transporter (0.021),transporter (0.004),	Secondary metabolites biosynthesis, transport and catabolism (1.000)
MCL000027	transporter (0.310),major facilitator superfamily (0.299),siderophore iron transporter (0.201),transferase family (0.124),siderophore iron transporter mirb (0.062),nrps-like enzyme (0.004),	Carbohydrate transport and metabolism (0.485),Intracellular trafficking, secretion, and vesicular transport (0.325),Signal transduction mechanisms (0.124),Inorganic ion transport and metabolism (0.062),Lipid transport and metabolism (0.004)
MCL000033	(gmc) oxidoreductase (0.788),gmc oxidoreductase (0.212),	Amino acid transport and metabolism (1.000)
MCL000040	abc transporter transmembrane region (0.504),heavy metal (0.496),	Secondary metabolites biosynthesis, transport and catabolism (1.000)
MCL000070	mfs multidrug transporter (0.893),pfam:duf894 (0.077),sugar (and other) transporter (0.031),	Carbohydrate transport and metabolism (1.000)
MCL000109	major facilitator superfamily (0.516),mfs drug efflux transporter (0.473),transporter (0.011),	Carbohydrate transport and metabolism (0.973),Function unknown (0.027)
MCL000131	nad dependent epimerase/dehydratase family (0.932),3-beta hydroxysteroid dehydrogenase/isomerase family (0.068),	Defense mechanisms (1.000)
MCL000147	nadh flavin oxidoreductase nadh oxidase family protein (1.000),	Energy production and conversion (1.000)
MCL000160	mfs transporter (0.608),na (0.348),(mfs) transporter (0.038),conserved hypothetical protein (0.006),	Carbohydrate transport and metabolism (0.608),Function unknown (0.354),Intracellular trafficking, secretion, and vesicular transport (0.038)
MCL000176	aflatoxin biosynthesis ketoreductase nor-1 (0.704),short chain dehydrogenase (0.185),biosynthesis ketoreductase (0.056),nad dependent epimerase/dehydratase family (0.049),kr domain (0.006),	Secondary metabolites biosynthesis, transport and catabolism (1.000)
MCL000179	isoamyl alcohol oxidase (0.591),berberine and berberine like (0.311),fad fmn-containing isoamyl alcohol oxidase mrea (0.091),fad binding domain (0.006),	Energy production and conversion (0.695),Function unknown (0.305),Coenzyme transport and metabolism (0.098)
MCL000182	major facilitator superfamily (0.669),transporter (0.250),sugar (and other) transporter (0.081),	Intracellular trafficking, secretion, and vesicular transport (0.475),Carbohydrate transport and metabolism (0.444),Function unknown (0.081)
MCL000188	short chain dehydrogenase (0.972),short-chain dehydrogenase (0.028),	Secondary metabolites biosynthesis, transport and catabolism (1.000)
MCL000193	mfs gliotoxin efflux transporter glia (0.864),major facilitator superfamily (0.123),fungal trichothecene efflux pump (tri12) (0.013),	Carbohydrate transport and metabolism (0.877),Function unknown (0.123)
MCL000209	fatty acid synthase (0.901),c-terminal domain (0.075),beta-ketoacyl synthase (0.075),3-oxoacyl- acyl-carrier-protein synthase (0.025),	Lipid transport and metabolism (1.000)
MCL000244	cytochrome p450 (1.000),	Secondary metabolites biosynthesis, transport and catabolism (1.000)
MCL000248	fungal trichothecene efflux pump (tri12) (0.490),resistance protein (0.457),sugar (and other) transporter (0.053),	Carbohydrate transport and metabolism (1.000)
MCL000252	cytochrome p450 (1.000),	Secondary metabolites biosynthesis, transport and catabolism (1.000)
MCL000253	o-methyltransferase (1.000),	Function unknown (1.000)
MCL000275	fatty acid synthase (0.917),fatty acid synthase beta subunit (0.083),	Lipid transport and metabolism (1.000)
MCL000279	kr domain (0.942),short-chain dehydrogenase (0.036),short-chain dehydrogenase reductase (0.022),	Secondary metabolites biosynthesis, transport and catabolism (1.000)
MCL000283	salicylate (0.861),salicylate hydroxylase (0.139),	Lipid transport and metabolism (1.000)
MCL000292	inherit from cog: monooxygenase (1.000),	Inorganic ion transport and metabolism (1.000)
MCL000318	cytochrome p450 (0.800),na (0.200),	Secondary metabolites biosynthesis, transport and catabolism (0.800),Posttranslational modification, protein turnover, chaperones (0.200)
MCL000357	polyketide synthase (0.868),acyl transferase domain (0.132),	Lipid transport and metabolism (1.000)
MCL000368	nrps-like enzyme (0.717),shikimate kinase (0.165),male sterility protein (0.118),	Lipid transport and metabolism (0.669),Secondary metabolites biosynthesis, transport and catabolism (0.331),Carbohydrate transport and metabolism (0.165)
MCL000369	cytochrome p450 (1.000),	Secondary metabolites biosynthesis, transport and catabolism (1.000)
MCL000370	alpha/beta hydrolase fold (0.744),inherit from eunog: alpha/beta hydrolase fold (0.174),epoxide hydrolase (0.074),putative lysophospholipase (0.008),	Lipid transport and metabolism (1.000)
MCL000374	gaba permease (0.868),permease (0.099),amino acid permease (0.033),	Amino acid transport and metabolism (1.000)
MCL000394	carboxyphosphonoenolpyruvate phosphonomutase (1.000),	Energy production and conversion (1.000)
MCL000423	pyridine nucleotide-disulphide oxidoreductase (0.526),thioredoxin reductase (0.474),	Posttranslational modification, protein turnover, chaperones (1.000)
MCL000442	o-methyltransferase (0.992),dimerisation domain (0.008),	Function unknown (1.000)
MCL000444	fad binding domain (1.000),	Function unknown (1.000)
MCL000466	lanosterol synthase (0.912),prenyltransferase and squalene oxidase repeat (0.069),the biosynthetic precursor of helvolic acid (0.020),a secundary metabolite which promotes virulence (by similarity) (0.020),24-dien-3-beta-ol (protostadienol) (0.020),protostadienol synthase which cyclizes (3s)- oxidosqualene to (17z)-protosta-17(20) (0.020),	Lipid transport and metabolism (1.000)
MCL000478	cytochrome p450 (1.000),	Secondary metabolites biosynthesis, transport and catabolism (1.000)
MCL000494	hypa-like protein (1.000),	Function unknown (1.000)
MCL000513	dehalogenase (0.796),inherit from cog: hydrolase (0.204),	Function unknown (1.000)
MCL000530	major facilitator superfamily (0.990),histidine kinase (0.010),	Signal transduction mechanisms (0.928),Carbohydrate transport and metabolism (0.072)
MCL000606	cytochrome p450 (1.000),	Secondary metabolites biosynthesis, transport and catabolism (1.000)
MCL000623	fad binding domain (0.703),inherit from eunog: fad binding domain (0.277),o-methyltransferase (0.020),	Energy production and conversion (0.960),Coenzyme transport and metabolism (0.960),Function unknown (0.040)
MCL000643	mfs multidrug transporter (1.000),	Carbohydrate transport and metabolism (1.000)
MCL000700	rta1 domain protein (1.000),	Function unknown (1.000)
MCL000706	inherit from cog: hydrolase (0.699),acetyl xylan esterase (axe1) (0.282),x-pro dipeptidyl-peptidase (s15 family) (0.019),	Function unknown (0.786),Posttranslational modification, protein turnover, chaperones (0.214)
MCL000711	conserved hypothetical protein (0.684),alpha/beta hydrolase fold (0.296),lipase esterase (0.020),	Defense mechanisms (1.000)
MCL000722	domain of unknown function (duf3425) (1.000),	Function unknown (1.000)
MCL000746	beta-lactamase (1.000),	Defense mechanisms (0.955),Function unknown (0.045)
MCL000754	carboxypeptidase (1.000),	Amino acid transport and metabolism (1.000)
MCL000762	zinc-binding dehydrogenase (0.388),oxidoreductase (0.233),alcohol dehydrogenase groes-like domain (0.146),inherit from kog: alcohol dehydrogenase (0.136),alcohol dehydrogenase (0.097),	Energy production and conversion (0.903),Secondary metabolites biosynthesis, transport and catabolism (0.097)
MCL000789	beta-lactamase (1.000),	Function unknown (1.000)
MCL000843	fad binding domain (0.898),fad binding domain-containing protein (0.051),na (0.051),	Function unknown (0.480),Intracellular trafficking, secretion, and vesicular transport (0.429),Energy production and conversion (0.092),Coenzyme transport and metabolism (0.092)
MCL000867	large subunit (1.000),l-aminoadipate-semialdehyde dehydrogenase (1.000),	Secondary metabolites biosynthesis, transport and catabolism (1.000)
MCL000926	na (0.971),inherit from opinog: nad dependent epimerase dehydratase (0.019),one at an exchangeable site on the beta chain and one at a non-exchangeable site on the alpha chain (by similarity) (0.010),inherit from kog: tubulin is the major constituent of microtubules. it binds two moles of gtp (0.010),	Function unknown (0.990),Cytoskeleton (0.010)
MCL000969	transporter (0.960),major facilitator superfamily (0.040),	Carbohydrate transport and metabolism (0.960),Intracellular trafficking, secretion, and vesicular transport (0.040)
MCL000974	transcription factor cmr1 (0.990),c6 transcription factor rega (0.010),	Transcription (1.000)
MCL001038	l-ornithine (1.000),	Secondary metabolites biosynthesis, transport and catabolism (1.000)
MCL001224	homoserine o-acetyltransferase (1.000),	Amino acid transport and metabolism (1.000)
MCL001400	na (1.000),	Function unknown (1.000)
MCL001516	nuclear envelope protein brr6 (1.000),	Function unknown (1.000)
MCL001698	fad binding domain (1.000),	Energy production and conversion (1.000),Coenzyme transport and metabolism (1.000)
MCL001853	na (1.000),	Function unknown (1.000)
MCL002006	glycerol-3-phosphate dehydrogenase (0.990),ubx domain-containing protein (0.010),	Energy production and conversion (0.990),Posttranslational modification, protein turnover, chaperones (0.010)
MCL003164	conserved hypothetical protein (1.000),	Function unknown (1.000)
MCL003170	3-oxoacyl- acyl-carrier-protein -synthase (1.000),	Coenzyme transport and metabolism (1.000)
MCL003499	component of the swr1 complex which mediates the atp- dependent exchange of histone h2a for the h2a variant hzt1 leading to transcriptional regulation of selected genes by chromatin remodeling. involved in chromosome stability (1.000),	Cytoskeleton (1.000)
MCL003653	na (1.000),	Function unknown (1.000)
MCL003818	conserved hypothetical protein (1.000),	Function unknown (1.000)
MCL003819	40s ribosomal protein s24 (1.000),	Translation, ribosomal structure and biogenesis (1.000)
MCL003939	)-reductase (1.000),	Secondary metabolites biosynthesis, transport and catabolism (1.000)
MCL003951	dolichyl-phosphate mannosyltransferase polypeptide 3 (1.000),	Carbohydrate transport and metabolism (1.000)
MCL004231	conserved hypothetical protein (1.000),	Function unknown (1.000)
MCL004278	udp-glucose 4-epimerase (1.000),	Cell wall/membrane/envelope biogenesis (1.000)
MCL004314	mn2 homeostasis protein (per1) (1.000),	Function unknown (1.000)
MCL004766	aar2 family (1.000),	RNA processing and modification (1.000)
MCL004903	prefoldin subunit (1.000),	Posttranslational modification, protein turnover, chaperones (1.000)
MCL004929	aminotransferase class i and ii (1.000),	Signal transduction mechanisms (0.900),Function unknown (0.100)
MCL005009	fad binding domain (0.880),salicylate hydroxylase (0.120),	Function unknown (1.000)
MCL005059	hsp40 co-chaperone jid1 (1.000),	Posttranslational modification, protein turnover, chaperones (1.000)
MCL005176	inherit from cog: endonuclease exonuclease phosphatase (1.000),	Function unknown (1.000)
MCL005185	nickel transport protein (0.990),high-affinity nickel-transport protein (0.010),	Inorganic ion transport and metabolism (1.000)
MCL005204	tryptophan dimethylallyltransferase (0.734),dimethylallyl tryptophan synthase (0.266),	Function unknown (1.000)
MCL005516	na (1.000),	Function unknown (1.000)
MCL005599	siderophore biosynthesis (0.946),pfam:alcb (0.054),	Translation, ribosomal structure and biogenesis (1.000)
MCL005941	condensation domain (0.607),nonribosomal peptide (0.236),non-ribosomal peptide synthase (0.157),	Lipid transport and metabolism (0.899),Secondary metabolites biosynthesis, transport and catabolism (0.101)
MCL006021	cytochrome p450 (1.000),	Secondary metabolites biosynthesis, transport and catabolism (1.000)
MCL006192	long-chain-fatty-acid-coa ligase (0.940),amp-binding enzyme (0.048),rieske [2fe-2s] domain (0.012),	Lipid transport and metabolism (0.988),Energy production and conversion (0.012)
MCL006196	na (1.000),	Function unknown (1.000)
MCL006331	male sterility protein (1.000),	Lipid transport and metabolism (1.000)
MCL006417	laccase-1 (0.541),multicopper oxidase (0.230),conidial pigment biosynthesis oxidase arb2 (0.230),	Secondary metabolites biosynthesis, transport and catabolism (1.000)
MCL006445	zinc-binding oxidoreductase cipb (1.000),	Energy production and conversion (1.000)
MCL006450	fad binding domain (0.987),salicylate (0.013),	Energy production and conversion (0.987),Coenzyme transport and metabolism (0.923),Lipid transport and metabolism (0.013)
MCL006480	litaf (0.973),litaf-like zinc ribbon domain (0.027),	Function unknown (1.000)
MCL006719	na (0.932),integral membrane protein (0.068),	Function unknown (1.000)
MCL006800	o-methyltransferase (1.000),	Function unknown (1.000)
MCL006953	trichothecene 3-o-acetyltransferase (0.985),trichothecene (0.015),	Function unknown (1.000)
MCL006967	oxysterol-binding protein (1.000),	Signal transduction mechanisms (1.000)
MCL007003	na (1.000),	Function unknown (1.000)
MCL007012	domain of unknown function (duf3328) (1.000),	Function unknown (1.000)
MCL007050	thioesterase domain (0.986),nrps-like enzyme (0.014),	Lipid transport and metabolism (1.000)
MCL007111	dehydrogenase reductase family (0.955),cupin domain (0.030),short chain dehydrogenase (0.015),	Secondary metabolites biosynthesis, transport and catabolism (0.970),Function unknown (0.030)
MCL007115	na (0.870),fungal specific transcription factor domain (0.116),gal4 (0.014),	Function unknown (1.000)
MCL007181	nad-binding rossmann fold (0.865),oxidoreductase family (0.865),nad binding rossmann fold oxidoreductase (0.135),	Carbohydrate transport and metabolism (1.000),Secondary metabolites biosynthesis, transport and catabolism (1.000)
MCL007214	major facilitator superfamily (1.000),	Carbohydrate transport and metabolism (1.000)
MCL007271	o-methyltransferase (1.000),	Function unknown (1.000)
MCL007288	serine hydrolase (fsh1) (0.857),ef-hand calcium-binding domain protein (0.143),	Function unknown (1.000)
MCL007382	nmra-like family (1.000),	Function unknown (1.000)
MCL007418	2og-fe(ii) oxygenase superfamily (1.000),	Secondary metabolites biosynthesis, transport and catabolism (1.000)
MCL007445	amidohydrolase (1.000),	Function unknown (1.000)
MCL007449	fad binding domain protein (1.000),	Energy production and conversion (1.000)
MCL007483	na (0.780),inherit from opinog: nad dependent epimerase dehydratase (0.220),	Function unknown (1.000)
MCL007510	na (0.500),nmra-like family (0.500),	Function unknown (1.000)
MCL007586	synthase (0.967),pks_kr (0.033),	Lipid transport and metabolism (1.000)
MCL007603	8-amino-7-oxononanoate synthase (1.000),	Amino acid transport and metabolism (1.000)
MCL007692	serine hydrolase (fsh1) (1.000),	Function unknown (1.000)
MCL007738	common central domain of tyrosinase (1.000),	Function unknown (1.000)
MCL007777	transcription factor (0.911),fungal_trans (0.089),	Function unknown (1.000)
MCL007865	na (1.000),	Function unknown (1.000)
MCL007946	fungal trichothecene efflux pump (tri12) (0.830),(mfs) transporter (0.151),mfs multidrug transporter (0.019),	Carbohydrate transport and metabolism (1.000)
MCL008112	g protein-coupled glucose receptor regulating gpa2 c-term (1.000),	Function unknown (1.000)
MCL008172	na (1.000),	Function unknown (1.000)
MCL008279	serine hydrolase (fsh1) (0.981),inherit from eunog: alpha/beta hydrolase fold (0.019),	Amino acid transport and metabolism (0.509),Function unknown (0.472),Lipid transport and metabolism (0.019)
MCL008285	alcohol dehydrogenase groes-like domain (1.000),	Secondary metabolites biosynthesis, transport and catabolism (1.000)
MCL008297	na (1.000),	Function unknown (1.000)
MCL008443	dipeptidase (0.959),membrane dipeptidase (peptidase family m19) (0.041),	Posttranslational modification, protein turnover, chaperones (1.000)
MCL008462	na (1.000),	Function unknown (1.000)
MCL008473	kr domain (0.940),short-chain dehydrogenase (0.040),dehydrogenase reductase family (0.020),	Secondary metabolites biosynthesis, transport and catabolism (1.000)
MCL008476	metallo-beta-lactamase domain protein (0.882),metallo-beta-lactamase (0.118),	Function unknown (1.000)
MCL008534	na (0.587),fungal specific transcription factor domain (0.152),alpha/beta hydrolase fold (0.152),fungal_trans (0.087),regulatory protein (0.022),	Function unknown (0.826),Defense mechanisms (0.152),Transcription (0.022)
MCL008544	inherit from eunog: l-ornithine (1.000),	Secondary metabolites biosynthesis, transport and catabolism (1.000)
MCL008626	cytochrome p450 (1.000),	Secondary metabolites biosynthesis, transport and catabolism (1.000)
MCL008678	thioesterase domain (0.684),inherit from eunog: thioesterase domain (0.316),	Function unknown (1.000)
MCL008705	aldehyde reductase (1.000),	Energy production and conversion (1.000)
MCL008708	na (1.000),	Function unknown (1.000)
MCL008785	cytochrome p450 (1.000),	Secondary metabolites biosynthesis, transport and catabolism (1.000)
MCL008790	2og-fe(ii) oxygenase superfamily (0.500),2og-fe(ii) oxygenase (0.478),na (0.022),	Secondary metabolites biosynthesis, transport and catabolism (0.978),Function unknown (0.022)
MCL008918	glutathione s-transferase (1.000),c-terminal domain (0.652),	Posttranslational modification, protein turnover, chaperones (1.000)
MCL008936	sugar (and other) transporter (0.378),mfs multidrug transporter (0.333),major facilitator superfamily (0.289),	Carbohydrate transport and metabolism (0.800),Function unknown (0.200)
MCL009261	domain of unknown function (duf1772) (1.000),	Function unknown (1.000)
MCL009378	transcription factor (1.000),	Transcription (1.000)
MCL009381	na (1.000),	Function unknown (1.000)
MCL009506	citrate synthase (1.000),	Energy production and conversion (1.000)
MCL009536	transcription factor (0.750),fungal specific transcription factor domain (0.250),	Function unknown (0.750),Transcription (0.250)
MCL009540	fad binding domain-containing protein (0.556),fad binding domain (0.444),	Energy production and conversion (0.556),Coenzyme transport and metabolism (0.556),Function unknown (0.444)
MCL009662	cytochrome p450 (1.000),	Secondary metabolites biosynthesis, transport and catabolism (1.000)
MCL009666	major facilitator superfamily (1.000),	Carbohydrate transport and metabolism (1.000)
MCL009708	acetyltransferase (gnat) family (1.000),	Function unknown (1.000)
MCL009710	conserved hypothetical protein (0.846),domain of unknown function (duf1772) (0.154),	Function unknown (1.000)
MCL009714	o-methyltransferase glim (1.000),	Function unknown (1.000)
MCL009797	cytochrome p450 (1.000),	Secondary metabolites biosynthesis, transport and catabolism (1.000)
MCL009828	na (1.000),	Function unknown (1.000)
MCL009858	dehydrogenase (1.000),	Energy production and conversion (1.000)
MCL009935	nmra-like family (1.000),	Function unknown (1.000)
MCL009964	NF	NF
MCL009973	fad binding domain (1.000),	Function unknown (1.000)
MCL010001	cytochrome p450 (1.000),	Secondary metabolites biosynthesis, transport and catabolism (1.000)
MCL010010	methyltransferase domain (0.765),ubie/coq5 methyltransferase family (0.235),	Function unknown (1.000)
MCL010037	na (1.000),	Function unknown (1.000)
MCL010059	na (1.000),	Function unknown (1.000)
MCL010107	cytochrome p450 (1.000),	Secondary metabolites biosynthesis, transport and catabolism (1.000)
MCL010173	male sterility protein (1.000),	Lipid transport and metabolism (1.000)
MCL010181	na (1.000),	Function unknown (1.000)
MCL010253	short chain dehydrogenase (0.875),cytochrome p450 (0.062),conserved hypothetical protein (0.062),	Secondary metabolites biosynthesis, transport and catabolism (1.000)
MCL010255	alpha/beta hydrolase of unknown function (duf1100) (0.970),inherit from cog: alpha beta hydrolase (0.030),	Posttranslational modification, protein turnover, chaperones (0.970),Function unknown (0.030)
MCL010298	na (1.000),	Function unknown (1.000)
MCL010331	fungal_trans (0.967),tannase and feruloyl esterase (0.033),	Function unknown (1.000)
MCL010359	fad binding domain (1.000),	Energy production and conversion (1.000)
MCL010438	integral membrane protein (0.968),na (0.032),	Function unknown (1.000)
MCL010506	NF	NF
MCL010525	NF	NF
MCL010563	methyltransferase domain (1.000),	Function unknown (1.000)
MCL010588	alcohol acetyltransferase (1.000),	Function unknown (1.000)
MCL010642	short chain dehydrogenase reductase family oxidoreductase (0.963),short chain dehydrogenase (0.037),	Secondary metabolites biosynthesis, transport and catabolism (1.000)
MCL010701	na (1.000),	Function unknown (1.000)
MCL010740	short chain dehydrogenase (0.926),short-chain dehydrogenase (0.037),fad binding domain (0.037),	Secondary metabolites biosynthesis, transport and catabolism (0.963),Energy production and conversion (0.037)
MCL010808	nadph-dependent fmn reductase (0.607),nad(p)h-dependent fmn reductase (0.393),	Function unknown (1.000)
MCL010998	pks_at (1.000),	Lipid transport and metabolism (1.000)
MCL011032	cytochrome p450 (1.000),	Secondary metabolites biosynthesis, transport and catabolism (1.000)
MCL011043	kr domain (1.000),	Secondary metabolites biosynthesis, transport and catabolism (1.000)
MCL011056	cytochrome p450 (1.000),	Secondary metabolites biosynthesis, transport and catabolism (1.000)
MCL011079	na (1.000),	Function unknown (1.000)
MCL011141	berberine and berberine like (0.923),fad binding domain (0.077),	Energy production and conversion (1.000)
MCL011148	fungal specific transcription factor domain (1.000),	Function unknown (1.000)
MCL011183	salicylate hydroxylase (0.500),fad binding domain (0.462),transporter (0.038),	Lipid transport and metabolism (0.731),Function unknown (0.231),Carbohydrate transport and metabolism (0.038)
MCL011199	flavin-binding monooxygenase-like (1.000),	Function unknown (1.000)
MCL011218	amp-binding enzyme (1.000),	Lipid transport and metabolism (1.000)
MCL011248	zinc-binding dehydrogenase (1.000),	Energy production and conversion (1.000)
MCL011280	fungal zn(2)-cys(6) binuclear cluster domain (1.000),	Function unknown (1.000)
MCL011310	major facilitator superfamily (1.000),	Carbohydrate transport and metabolism (1.000)
MCL011311	cytochrome p450 (1.000),	Secondary metabolites biosynthesis, transport and catabolism (1.000)
MCL011360	na (1.000),	Function unknown (1.000)
MCL011362	fungal zn(2)-cys(6) binuclear cluster domain (1.000),	Function unknown (1.000)
MCL011383	na (1.000),	Function unknown (1.000)
MCL011420	fad binding domain (0.958),fad binding (0.042),	Energy production and conversion (1.000)
MCL011477	mfs toxin efflux pump (0.760),major facilitator superfamily (0.240),	Carbohydrate transport and metabolism (1.000)
MCL011480	fad binding domain (1.000),	Function unknown (1.000)
MCL011528	na (0.708),integral membrane protein (0.292),	Function unknown (1.000)
MCL011532	major facilitator superfamily (0.957),drug resistance transporter (0.043),	Carbohydrate transport and metabolism (1.000)
MCL011563	na (0.957),aminotransferase class i and ii (0.043),	Function unknown (0.957),Signal transduction mechanisms (0.043)
MCL011660	o-methyltransferase (1.000),	Function unknown (1.000)
MCL011734	transferase family (1.000),	Function unknown (1.000)
MCL011765	beta-lactamase (1.000),	Defense mechanisms (1.000)
MCL011846	na (1.000),	Function unknown (0.952),Intracellular trafficking, secretion, and vesicular transport (0.048)
MCL011880	fad binding domain (1.000),	Energy production and conversion (1.000),Coenzyme transport and metabolism (1.000)
MCL011961	na (1.000),	Function unknown (1.000)
MCL011981	na (0.524),integral membrane protein (0.476),	Function unknown (1.000)
MCL012019	alpha-glucosidase (1.000),	Carbohydrate transport and metabolism (1.000)
MCL012041	na (1.000),	Function unknown (1.000)
MCL012068	tryptophan halogenase (1.000),	Function unknown (0.727),Energy production and conversion (0.273)
MCL012123	amp-binding enzyme (1.000),	Lipid transport and metabolism (1.000)
MCL012133	na (1.000),	Function unknown (1.000)
MCL012139	serine hydrolase (fsh1) (1.000),	Function unknown (0.952),Amino acid transport and metabolism (0.048)
MCL012156	na (1.000),	Function unknown (1.000)
MCL012209	permease for cytosine/purines (0.750),allantoin (0.750),thiamine (0.750),uracil (0.750),permease (0.250),	Coenzyme transport and metabolism (1.000),Nucleotide transport and metabolism (1.000)
MCL012250	cytochrome p450 (1.000),	Secondary metabolites biosynthesis, transport and catabolism (1.000)
MCL012263	acetyltransferase (gnat) family (1.000),	Function unknown (1.000)
MCL012348	na (0.842),hypa-like protein (0.158),	Function unknown (1.000)
MCL012360	serine hydrolase (fsh1) (1.000),	Amino acid transport and metabolism (0.842),Function unknown (0.158)
MCL012381	aflatoxin regulatory protein (0.833),fungal zn(2)-cys(6) binuclear cluster domain (0.167),	Function unknown (1.000)
MCL012387	aldo keto reductase (1.000),	Energy production and conversion (1.000)
MCL012404	ubia prenyltransferase family (1.000),	Coenzyme transport and metabolism (1.000)
MCL012491	berberine and berberine like (0.579),fad binding domain-containing protein (0.263),fad binding domain (0.158),	Energy production and conversion (1.000)
MCL012529	catalyzes the nadph-dependent reduction of ketopantoate into pantoic acid (by similarity) (1.000),	Carbohydrate transport and metabolism (1.000)
MCL012547	fad binding (0.579),fad binding domain (0.368),alcohol dehydrogenase (0.053),	Energy production and conversion (0.947),Secondary metabolites biosynthesis, transport and catabolism (0.053)
MCL012574	mfs gliotoxin efflux transporter glia (1.000),	Carbohydrate transport and metabolism (1.000)
MCL012578	cytochrome p450 (1.000),	Secondary metabolites biosynthesis, transport and catabolism (1.000)
MCL012605	na (1.000),	Function unknown (1.000)
MCL012606	na (1.000),	Function unknown (1.000)
MCL012621	major facilitator superfamily (1.000),	Carbohydrate transport and metabolism (1.000)
MCL012670	short-chain dehydrogenase reductase family protein (0.722),short chain dehydrogenase (0.222),kr domain (0.056),	Secondary metabolites biosynthesis, transport and catabolism (1.000)
MCL012745	l-ornithine (1.000),	Secondary metabolites biosynthesis, transport and catabolism (1.000)
MCL012746	gal4 (1.000),	Function unknown (1.000)
MCL012780	major facilitator superfamily (0.611),sugar (and other) transporter (0.389),	Carbohydrate transport and metabolism (1.000)
MCL012846	na (1.000),	Function unknown (1.000)
MCL012875	na (0.722),c6 zinc finger domain-containing protein (0.278),	Function unknown (1.000)
MCL012882	enoyl-coa hydratase/isomerase family (1.000),	Lipid transport and metabolism (1.000)
MCL012937	na (0.833),inherit from eunog: transcription factor (0.111),fad binding domain (0.056),	Function unknown (0.889),Transcription (0.111)
MCL012983	na (0.846),gal4 (0.154),	Function unknown (1.000)
MCL013018	mmge/prpd family (1.000),	Function unknown (1.000)
MCL013023	c6 transcription factor (1.000),	Transcription (1.000)
MCL013139	siderophore biosynthesis lipase esterase (1.000),	Function unknown (1.000)
MCL013150	o-methyltransferase (1.000),	Function unknown (1.000)
MCL013159	branched-chain amino acid aminotransferase (1.000),	Amino acid transport and metabolism (1.000)
MCL013160	cytochrome p450 (1.000),	Secondary metabolites biosynthesis, transport and catabolism (1.000)
MCL013378	cytochrome p450 (1.000),	Secondary metabolites biosynthesis, transport and catabolism (1.000)
MCL013512	serine hydrolase (fsh1) (0.688),citrinin biosynthesis oxydoreductase ctnb (0.312),	Function unknown (1.000)
MCL013602	gtp binding protein (1.000),	Function unknown (1.000)
MCL013659	aflatoxin regulatory protein (0.500),fungal zn(2)-cys(6) binuclear cluster domain (0.417),transcription factor (0.083),	Function unknown (0.917),Transcription (0.083)
MCL013708	non-ribosomal peptide (0.600),nonribosomal peptide (0.200),nonribosomal peptide synthase (0.133),non-ribosomal peptide synthase (0.067),	Lipid transport and metabolism (1.000)
MCL013726	scytalone dehydratase (1.000),	Function unknown (1.000)
MCL013851	serine hydrolase (fsh1) (0.800),citrinin biosynthesis oxydoreductase ctnb (0.200),	Function unknown (1.000)
MCL013861	cytochrome p450 (1.000),	Secondary metabolites biosynthesis, transport and catabolism (1.000)
MCL013878	na (1.000),	Function unknown (1.000)
MCL013886	fungal zn(2)-cys(6) binuclear cluster domain (0.800),transcription factor (0.200),	Transcription (1.000)
MCL013896	integral membrane protein (0.714),na (0.214),conserved hypothetical protein (0.071),	Function unknown (1.000)
MCL014003	monooxygenase (1.000),	Inorganic ion transport and metabolism (1.000)
MCL014026	cytochrome p450 (1.000),	Secondary metabolites biosynthesis, transport and catabolism (1.000)
MCL014064	na (1.000),	Function unknown (1.000)
MCL014259	2og-fe(ii) oxygenase family (1.000),oxidoreductase (1.000),	Secondary metabolites biosynthesis, transport and catabolism (1.000)
MCL014271	thioredoxin reductase (1.000),	Posttranslational modification, protein turnover, chaperones (1.000)
MCL014391	NF	NF
MCL014403	na (1.000),	Function unknown (1.000)
MCL014453	inherit from kog: trans-2-enoyl-coa reductase (1.000),	Energy production and conversion (1.000),Transcription (1.000)
MCL014493	catechol o-methyltransferase (1.000),	Secondary metabolites biosynthesis, transport and catabolism (1.000)
MCL014655	na (1.000),	Function unknown (1.000)
MCL014671	o-methyltransferase (1.000),	Function unknown (1.000)
MCL014677	tyrosinase (0.538),common central domain of tyrosinase (0.462),	Carbohydrate transport and metabolism (0.538),Function unknown (0.462)
MCL014680	cytochrome p450 (0.538),cytochrome p450 oxidoreductase glif (0.462),	Secondary metabolites biosynthesis, transport and catabolism (1.000)
MCL014687	cytochrome p450 (1.000),	Secondary metabolites biosynthesis, transport and catabolism (1.000)
MCL014698	short chain dehydrogenase (1.000),	Secondary metabolites biosynthesis, transport and catabolism (1.000)
MCL014797	dna-binding protein (1.000),	Transcription (1.000)
MCL014851	na (1.000),	Function unknown (1.000)
MCL014928	threonine aldolase (1.000),	Amino acid transport and metabolism (1.000)
MCL014989	na (1.000),	Function unknown (1.000)
MCL015039	na (1.000),	Function unknown (1.000)
MCL015041	acting on paired donors (0.917),inherit from cog: oxidoreductase activity (0.917),nad(p)h as one donor (0.917),with incorporation or reduction of molecular oxygen (0.917),and incorporation of one atom of oxygen (0.917),fad binding domain (0.083),	Energy production and conversion (1.000),Coenzyme transport and metabolism (0.917)
MCL015068	major facilitator superfamily (1.000),	Carbohydrate transport and metabolism (1.000)
MCL015093	mono-carboxylate (1.000),	Carbohydrate transport and metabolism (1.000)
MCL015123	kr domain (1.000),	Secondary metabolites biosynthesis, transport and catabolism (1.000)
MCL015138	conserved hypothetical protein (1.000),	Secondary metabolites biosynthesis, transport and catabolism (1.000)
MCL015297	na (1.000),	Function unknown (1.000)
MCL015344	na (1.000),	Function unknown (1.000)
MCL015351	na (0.818),gal4 (0.182),	Function unknown (1.000)
MCL015406	nonribosomal peptide synthase (1.000),	Lipid transport and metabolism (1.000)
MCL015547	efflux pump antibiotic resistance protein (1.000),	Carbohydrate transport and metabolism (1.000)
MCL015662	o-methyltransferase (1.000),	Function unknown (1.000)
MCL015673	predicted membrane protein (duf2306) (1.000),	Function unknown (1.000)
MCL015677	berberine and berberine like (1.000),	Energy production and conversion (1.000)
MCL015681	alpha/beta hydrolase of unknown function (duf1100) (1.000),	Function unknown (1.000)
MCL015726	berberine and berberine like (1.000),	Function unknown (1.000)
MCL015811	NF	NF
MCL015912	nrps-like enzyme (1.000),	Lipid transport and metabolism (1.000)
MCL015914	gal4 (1.000),	Function unknown (1.000)
MCL016263	na (1.000),	Function unknown (1.000)
MCL016264	cytochrome p450 (1.000),	Secondary metabolites biosynthesis, transport and catabolism (1.000)
MCL016274	cytochrome p450 (1.000),	Secondary metabolites biosynthesis, transport and catabolism (1.000)
MCL016583	solid-state culture specific protein (1.000),	Function unknown (1.000)
MCL016644	nadph-dependent methylglyoxal reductase gre2 (1.000),	Defense mechanisms (1.000)
MCL016912	na (1.000),	Function unknown (1.000)
MCL016913	integral membrane protein (0.778),na (0.222),	Function unknown (1.000)
MCL016922	protein of unknown function (duf3237) (1.000),	Function unknown (1.000)
MCL017157	integral membrane protein (1.000),	Function unknown (1.000)
MCL017293	fungal zn(2)-cys(6) binuclear cluster domain (1.000),	Function unknown (1.000)
MCL017322	mfs toxin efflux pump (1.000),	Carbohydrate transport and metabolism (1.000)
MCL017342	fas1 (1.000),	Function unknown (1.000)
MCL017385	short chain dehydrogenase reductase family (1.000),	Secondary metabolites biosynthesis, transport and catabolism (1.000)
MCL017388	NF	NF
MCL017540	na (0.750),nmra-like family (0.250),	Function unknown (0.875),Secondary metabolites biosynthesis, transport and catabolism (0.125)
MCL017784	fad binding domain (0.750),fad binding domain-containing protein (0.250),	Function unknown (0.750),Energy production and conversion (0.250),Coenzyme transport and metabolism (0.250)
MCL018194	)-reductase (1.000),	Secondary metabolites biosynthesis, transport and catabolism (1.000)
MCL018252	NF	NF
MCL018292	fungal zn(2)-cys(6) binuclear cluster domain (1.000),	Function unknown (1.000)
MCL018315	NF	NF
MCL018516	phytanoyl-coa dioxygenase (phyh) (1.000),	Secondary metabolites biosynthesis, transport and catabolism (1.000)
MCL018833	cupin domain (1.000),	Function unknown (1.000)
MCL018965	cytochrome p450 (1.000),	Secondary metabolites biosynthesis, transport and catabolism (1.000)
MCL019085	major facilitator superfamily (1.000),	Carbohydrate transport and metabolism (1.000)
MCL019193	indole-diterpene biosynthesis protein paxu (0.857),eukaryotic protein of unknown function (duf829) (0.143),	Function unknown (1.000)
MCL019249	cytochrome p450 (1.000),	Secondary metabolites biosynthesis, transport and catabolism (1.000)
MCL019292	mfs toxin efflux pump (1.000),	Carbohydrate transport and metabolism (1.000)
MCL020414	transferase family (1.000),	Function unknown (1.000)
MCL020488	cytochrome p450 (1.000),	Secondary metabolites biosynthesis, transport and catabolism (1.000)
MCL020876	efflux pump antibiotic resistance protein (0.667),major facilitator superfamily (0.333),	Carbohydrate transport and metabolism (1.000)
MCL020884	scytalone dehydratase (1.000),	Function unknown (1.000)
MCL020888	cytochrome p450 (1.000),	Secondary metabolites biosynthesis, transport and catabolism (1.000)
MCL020921	domain of unknown function (duf1857) (1.000),	Function unknown (1.000)
MCL020997	salicylate hydroxylase (1.000),	Lipid transport and metabolism (1.000),

## Sheet: SB
Table SB: Unexpected co-occurrences between gene homolog groups (HGs) occurring in the vicinity of signature biosynthetic genes, and their frequency across different SM classes
HG1	HG2	Total number of co-occurrences across all genomes	Total number of observed co-occurrences around signature biosynthetic genes	HG1 size (in genes)	HG2 size (in genes)	Number of HG1 genes wtihin 6 genes of contig boundary	Number of HG2 genes wtihin 6 genes of contig boundary	Frequency with which HG1 associates with HG2, discounting loci near contig boundaries	Frequency with which HG2 associates with HG1, discounting loci near contig boundaries	Co-occurrences per SM class	Number of gene-pair observations in appropriate null model based on gene family sizes	Empirical probability of observation
MCL000006	MCL015406	12	12	620	12	149	0	0.025	1	NRPS=12,	145	0.0069
MCL010438	MCL010740	11	10	31	29	6	3	0.44	0.423	PKS=10,	27516	0.02235
MCL011248	MCL012250	13	11	26	21	3	3	0.565	0.722	PKS=11,	31925	0.00586
MCL013159	MCL013878	13	13	17	15	2	0	0.867	0.867	NRPS=5,NRPS+PKS+PKS-Like=1,NRPS+PKS-Like=1,PKS+PKS-Like=1,PKS-Like=5,	31925	0.00326
MCL000027	MCL012745	14	13	294	19	54	3	0.058	0.875	NRPS=12,NRPS+NRPS-Like=1,	738	0.00678
MCL000275	MCL018315	8	8	146	8	26	0	0.067	1	NRPS+PKS-Like=2,PKS+PKS-Like=1,PKS-Like=5,	5776	0.0322
MCL010563	MCL011043	7	5	30	27	6	4	0.292	0.304	HYBRID+PKS=1,PKS=4,	31925	0.04019
MCL007382	MCL014851	10	10	66	13	15	1	0.196	0.833	NRPS=10,	26345	0.02103
MCL001224	MCL010525	30	20	102	31	8	0	0.319	0.968	DMAT=1,PKS-Like=19,	47290	0.04718
MCL006021	MCL013023	9	9	88	18	18	1	0.129	0.529	DMAT=5,DMAT+NRPS+PKS-Like=1,NRPS=2,PKS=1,	26345	0.02638
MCL000017	MCL012381	9	9	332	20	71	1	0.034	0.474	PKS=9,	624	0.02404
MCL011563	MCL012133	8	8	24	21	5	2	0.421	0.421	NRPS=7,NRPS+PKS=1,	31925	0.01485
MCL010998	MCL014928	13	13	27	13	2	0	0.52	1	HYBRID=9,PKS=4,	31925	0.00326
MCL011961	MCL015547	8	7	22	11	5	1	0.471	0.8	PKS=6,PKS-Like=1,	31925	0.02027
MCL011961	MCL015041	6	5	22	12	5	2	0.353	0.6	PKS=4,PKS-Like=1,	31925	0.04019
MCL007003	MCL011477	14	12	72	25	16	4	0.25	0.667	DMAT=8,NRPS=4,	26345	0.01321
MCL000746	MCL012360	8	7	106	20	21	3	0.094	0.471	PKS=7,	89274	0.04615
MCL007111	MCL014698	12	11	70	13	15	1	0.218	1	DMAT=1,HYBRID+PKS=1,NRPS+PKS=1,PKS=8,	26345	0.01689
MCL010173	MCL011660	8	7	33	24	6	2	0.296	0.364	NRPS+PKS=1,NRPS-Like=5,PKS=1,	27516	0.04245
MCL000423	MCL012133	12	12	124	21	24	3	0.12	0.667	NRPS=9,NRPS+PKS=2,PKS=1,	89274	0.0163
MCL000926	MCL011532	11	7	104	24	16	4	0.125	0.55	HYBRID+PKS=1,PKS=6,	89274	0.04615
MCL000275	MCL001516	72	71	146	102	17	4	0.558	0.735	HYBRID+PKS-Like=1,NRPS=1,NRPS+PKS-Like=7,PKS+PKS-Like=2,PKS-Like=60,	7571	0.00555
MCL004929	MCL012133	12	11	97	21	16	1	0.148	0.6	NRPS=9,NRPS+PKS=2,	89274	0.02002
MCL007003	MCL014271	10	7	72	14	13	0	0.169	0.714	NRPS=6,PKS=1,	26345	0.04137
MCL005059	MCL011079	11	7	97	27	13	2	0.131	0.44	NRPS-Like=1,PKS=6,	89274	0.04615
MCL000109	MCL017385	9	8	196	9	37	0	0.057	1	PKS=8,	2493	0.0357
MCL009506	MCL013018	15	10	40	18	6	2	0.441	0.938	HYBRID=1,PKS=6,PKS-Like=3,	27516	0.02235
MCL000179	MCL012746	8	8	169	19	33	2	0.059	0.471	HYBRID=6,HYBRID+PKS=2,	3604	0.03385
MCL000147	MCL014655	10	9	176	13	32	0	0.069	0.769	DMAT=1,HYBRID+PKS-Like=1,NRPS+PKS-Like=1,PKS-Like=6,	3604	0.02553
MCL010438	MCL016264	8	8	31	10	4	1	0.296	0.889	PKS=8,	27516	0.03351
MCL000209	MCL000275	143	142	161	146	4	2	0.911	0.993	DMAT+NRPS+PKS-Like=1,HYBRID+PKS-Like=1,NRPS=10,NRPS+NRPS-Like=1,NRPS+PKS+PKS-Like=1,NRPS+PKS-Like=12,PKS=2,PKS+PKS-Like=8,PKS-Like=106,	195	0.00513
MCL000017	MCL013726	13	13	332	16	69	1	0.049	0.867	HYBRID+PKS=1,PKS=12,	624	0.00641
MCL000017	MCL011765	11	11	332	23	69	2	0.042	0.524	PKS=11,	624	0.01282
MCL008544	MCL009708	28	28	50	38	3	3	0.596	0.8	NRPS=26,NRPS+PKS=2,	7979	0.00915
MCL007003	MCL011563	16	12	72	24	14	3	0.276	0.762	NRPS=10,NRPS+PKS=2,	26345	0.01321
MCL000357	MCL015914	8	8	131	11	37	0	0.085	0.727	PKS=8,	89274	0.03671
MCL006800	MCL011280	8	8	75	26	14	4	0.131	0.364	PKS=7,PKS+PKS-Like=1,	26345	0.03321
MCL009797	MCL014797	7	7	37	13	10	0	0.259	0.538	DMAT+PKS=1,NRPS-Like=4,PKS=2,	27516	0.04245
MCL000466	MCL012404	6	6	119	20	15	3	0.058	0.353	PKS=6,	5776	0.04882
MCL007510	MCL008476	23	22	64	51	7	7	0.404	0.523	DMAT+PKS=2,PKS=20,	14903	0.03127
MCL000248	MCL010181	11	8	153	33	39	8	0.096	0.44	HYBRID=7,PKS=1,	5776	0.0322
MCL007050	MCL013150	8	7	71	17	19	1	0.154	0.5	NRPS-Like=7,	26345	0.04137
MCL000160	MCL010037	34	17	173	35	21	0	0.224	0.971	NRPS=12,NRPS+NRPS-Like=1,NRPS+PKS=1,NRPS-Like=1,PKS=2,	1331	0.04583
MCL012621	MCL014928	11	11	19	13	1	0	0.611	0.846	HYBRID=8,PKS=3,	31925	0.00586
MCL013726	MCL013886	11	11	16	15	3	1	0.846	0.786	PKS=11,	31925	0.00586
MCL000357	MCL014797	7	7	131	13	36	0	0.074	0.538	DMAT+PKS=1,NRPS-Like=3,PKS=3,	89274	0.04615
MCL000209	MCL013878	12	12	161	15	24	0	0.088	0.8	NRPS=5,NRPS+PKS-Like=1,PKS+PKS-Like=1,PKS-Like=5,	3604	0.01276
MCL000209	MCL018315	8	8	161	8	24	0	0.058	1	NRPS+PKS-Like=2,PKS+PKS-Like=1,PKS-Like=5,	3604	0.03385
MCL000248	MCL014271	11	8	153	14	40	1	0.097	0.846	NRPS=6,NRPS+PKS=1,PKS=1,	5776	0.0322
MCL011528	MCL012606	11	11	24	19	3	2	0.524	0.647	DMAT=7,NRPS=4,	31925	0.00586
MCL014928	MCL018252	8	8	13	8	0	0	0.615	1	HYBRID=5,PKS=3,	31925	0.01485
MCL011734	MCL014026	8	5	23	15	6	3	0.471	0.667	PKS=5,	31925	0.04019
MCL011032	MCL014493	10	9	27	14	7	0	0.5	0.714	PKS=9,	31925	0.01068
MCL012139	MCL015138	12	11	21	12	3	0	0.667	1	NRPS+PKS=1,NRPS-Like+PKS=2,PKS=8,	31925	0.00586
MCL012209	MCL015912	11	11	21	11	0	0	0.524	1	NRPS-Like=11,	31925	0.00586
MCL000001	MCL000643	16	16	1066	109	279	13	0.02	0.167	DMAT=3,HYBRID=3,PKS=10,	254	0.02362
MCL008473	MCL015914	8	8	51	11	10	0	0.195	0.727	PKS=8,	27516	0.03351
MCL000006	MCL007738	24	24	620	60	153	3	0.051	0.421	NRPS=22,NRPS+PKS=2,	43	0.04651
MCL009710	MCL013726	10	10	38	16	9	3	0.345	0.769	PKS=10,	27516	0.02235
MCL010506	MCL013886	10	10	31	15	3	1	0.357	0.714	PKS=10,	27516	0.02235
MCL006417	MCL015662	7	7	81	11	12	0	0.101	0.636	PKS=7,	26345	0.04137
MCL001516	MCL007865	36	31	102	59	10	3	0.391	0.643	HYBRID+PKS-Like=1,NRPS+PKS-Like=7,PKS+PKS-Like=1,PKS-Like=22,	53178	0.04005
MCL006192	MCL012745	19	16	85	19	9	0	0.25	1	NRPS=14,NRPS+NRPS-Like=1,NRPS-Like=1,	89274	0.00686
MCL000248	MCL011362	10	9	153	25	42	1	0.09	0.417	NRPS=6,NRPS+PKS=2,PKS=1,	5776	0.02562
MCL010001	MCL016274	6	6	35	10	12	2	0.261	0.75	PKS=6,	31925	0.02741
MCL008279	MCL012780	9	8	53	18	13	4	0.225	0.643	PKS=7,PKS-Like=1,	27516	0.03351
MCL008476	MCL011480	9	8	51	24	10	2	0.22	0.409	DMAT+PKS=2,PKS=6,	27516	0.03351
MCL000762	MCL015351	8	7	106	12	37	1	0.116	0.727	HYBRID=2,NRPS-Like+PKS=1,PKS=4,	26345	0.04137
MCL008172	MCL009378	30	26	55	41	5	1	0.6	0.75	DMAT=4,DMAT+PKS=1,HYBRID+PKS=1,PKS=19,PKS-Like=1,	7979	0.01328
MCL009381	MCL012133	10	9	41	21	4	1	0.27	0.5	NRPS=8,NRPS+PKS=1,	27516	0.02769
MCL000209	MCL013602	8	8	161	16	24	2	0.058	0.571	NRPS+PKS-Like=2,PKS+PKS-Like=1,PKS-Like=5,	3604	0.03385
MCL006196	MCL013886	12	11	85	15	12	0	0.164	0.8	PKS=11,	26345	0.01689
MCL000253	MCL017293	7	7	152	9	25	1	0.055	0.875	NRPS=1,PKS=6,	3604	0.04356
MCL013160	MCL014493	9	9	17	14	4	0	0.692	0.643	PKS=9,	31925	0.01068
MCL011043	MCL013886	13	11	27	15	3	0	0.542	0.867	PKS=11,	31925	0.00586
MCL007445	MCL013160	12	11	65	17	18	2	0.255	0.8	NRPS-Like+PKS=1,PKS=10,	27516	0.01817
MCL007449	MCL011032	13	11	64	27	18	5	0.283	0.591	NRPS-Like+PKS=1,PKS=10,	27516	0.01817
MCL014003	MCL018965	7	7	15	7	2	0	0.538	1	HYBRID=1,PKS=6,	31925	0.02027
MCL000368	MCL007777	27	26	130	60	26	4	0.26	0.482	NRPS-Like=24,NRPS-Like+PKS=2,	3219	0.04877
MCL011183	MCL013512	7	6	26	16	4	2	0.318	0.5	PKS=6,	31925	0.02741
MCL000179	MCL011248	16	13	169	26	32	3	0.117	0.696	PKS=14,	3604	0.0086
MCL007115	MCL011310	19	9	70	25	9	1	0.311	0.792	NRPS=1,PKS=8,	26345	0.02638
MCL012156	MCL014655	7	5	21	13	2	0	0.368	0.538	HYBRID+PKS-Like=1,NRPS+PKS-Like=1,PKS-Like=3,	31925	0.04019
MCL000001	MCL007603	49	48	1066	62	275	2	0.062	0.817	NRPS=1,NRPS-Like=2,NRPS-Like+TC=1,PKS=44,	135	0.01481
MCL004929	MCL011362	11	11	97	25	19	3	0.141	0.5	DMAT=1,NRPS=8,NRPS+PKS=2,	89274	0.02002
MCL000002	MCL005516	13	7	998	94	233	7	0.017	0.149	DMAT+PKS=1,NRPS=4,NRPS+PKS=1,PKS-Like=1,	304	0.03289
MCL000275	MCL008785	25	25	146	47	21	6	0.2	0.61	NRPS=9,NRPS+NRPS-Like=1,NRPS+PKS+PKS-Like=1,NRPS+PKS-Like=3,PKS+PKS-Like=2,PKS-Like=9,	3161	0.02436
MCL000027	MCL012882	8	7	294	18	52	2	0.033	0.5	NRPS=7,	738	0.02575
MCL011199	MCL012937	10	10	26	18	5	4	0.476	0.714	HYBRID+PKS=1,NRPS-Like=1,NRPS-Like+PKS=1,PKS=6,PKS-Like=1,	31925	0.00811
MCL000006	MCL004766	28	28	620	98	153	7	0.06	0.308	HYBRID+PKS-Like=1,NRPS=21,NRPS+PKS=2,NRPS+PKS-Like=4,	140	0.04286
MCL005941	MCL008918	27	27	89	46	18	1	0.38	0.6	DMAT=7,NRPS=18,NRPS+PKS=1,PKS=1,	14903	0.01785
MCL000109	MCL014064	10	10	196	15	38	3	0.063	0.833	NRPS=8,NRPS+PKS=1,NRPS-Like=1,	2493	0.02126
MCL000209	MCL013159	16	16	161	17	22	0	0.115	0.941	NRPS=6,NRPS+NRPS-Like=1,NRPS+PKS-Like=2,PKS+PKS-Like=1,PKS-Like=6,	3604	0.00527
MCL010998	MCL018252	8	8	27	8	3	0	0.333	1	HYBRID=5,PKS=3,	31925	0.01485
MCL000003	MCL011043	11	11	753	27	121	4	0.017	0.478	PKS=11,	325	0.01231
MCL000023	MCL015406	10	10	310	12	66	2	0.041	1	NRPS=10,	738	0.01491
MCL008534	MCL015912	8	8	50	11	7	2	0.186	0.889	NRPS-Like=8,	27516	0.03351
MCL000006	MCL013159	9	9	620	17	153	1	0.019	0.562	NRPS=4,NRPS+NRPS-Like=1,NRPS+PKS-Like=1,PKS-Like=3,	145	0.02759
MCL006417	MCL017342	8	8	81	9	12	0	0.116	0.889	PKS=8,	26345	0.03321
MCL010173	MCL014797	7	7	33	13	5	0	0.25	0.538	DMAT+PKS=1,NRPS-Like=4,PKS=2,	27516	0.04245
MCL009828	MCL015138	9	8	37	12	8	1	0.31	0.818	NRPS+PKS=1,NRPS-Like+PKS=2,PKS=5,	27516	0.03351
MCL011248	MCL012983	13	9	26	18	3	1	0.565	0.765	HYBRID=2,PKS=8,	31925	0.01068
MCL000005	MCL001038	76	76	628	103	92	3	0.142	0.76	NRPS=65,NRPS+PKS=2,NRPS+PKS-Like=7,NRPS-Like=1,PKS-Like=1,	224	0.00446
MCL010107	MCL011477	12	10	34	25	8	3	0.462	0.545	DMAT=6,NRPS=2,PKS=2,	27516	0.02235
MCL005941	MCL012606	9	9	89	19	19	1	0.129	0.5	DMAT=6,NRPS=3,	26345	0.02638
MCL007418	MCL010998	8	8	65	27	17	4	0.167	0.348	HYBRID=5,PKS=3,	27516	0.03351
MCL000001	MCL000606	22	22	1066	110	277	17	0.028	0.237	DMAT=2,HYBRID=5,HYBRID+PKS=1,NRPS+PKS=2,NRPS-Like+PKS=1,PKS=11,	254	0.01575
MCL005941	MCL014851	11	11	89	13	18	0	0.155	0.846	NRPS=11,	26345	0.01689
MCL000754	MCL011383	23	14	106	25	14	1	0.25	0.958	NRPS=13,PKS=1,	89274	0.01064
MCL005599	MCL006192	71	68	93	85	9	3	0.845	0.866	NRPS=65,NRPS+NRPS-Like=1,NRPS+PKS=2,	119109	0.01614
MCL000706	MCL008626	24	23	107	49	17	3	0.267	0.522	NRPS-Like=1,PKS=22,	47290	0.03576
MCL005009	MCL014851	11	11	97	13	9	0	0.125	0.846	NRPS=11,	89274	0.02002
MCL012133	MCL012605	13	13	21	19	1	0	0.65	0.684	NRPS=11,NRPS+PKS=2,	31925	0.00326
MCL000001	MCL010001	28	27	1066	35	273	2	0.035	0.848	HYBRID=1,NRPS-Like=1,PKS=25,	140	0.01429
MCL006445	MCL017388	9	7	81	9	6	0	0.12	1	PKS=7,	26345	0.04137
MCL000147	MCL018315	7	7	176	8	30	0	0.048	0.875	NRPS+PKS-Like=2,PKS+PKS-Like=1,PKS-Like=4,	3604	0.04356
MCL000017	MCL014671	10	10	332	13	69	1	0.038	0.833	DMAT=1,PKS=9,	624	0.01442
MCL000003	MCL006331	26	26	753	83	122	9	0.041	0.351	NRPS-Like=24,NRPS-Like+PKS=2,	185	0.03784
MCL015039	MCL018516	6	5	12	7	0	0	0.5	0.857	HYBRID=5,	31925	0.04019
MCL009540	MCL011199	8	8	39	26	5	7	0.235	0.421	HYBRID+PKS=1,NRPS-Like+PKS=1,PKS=6,	27516	0.03351
MCL004929	MCL011528	12	12	97	24	16	3	0.148	0.571	DMAT=7,NRPS=5,	89274	0.0163
MCL000369	MCL007865	51	37	130	59	14	1	0.44	0.879	HYBRID+PKS-Like=1,NRPS=1,NRPS+PKS=1,NRPS+PKS-Like=7,PKS+PKS-Like=1,PKS-Like=26,	3219	0.0261
MCL008918	MCL012133	10	10	46	21	3	2	0.233	0.526	NRPS=9,NRPS+PKS=1,	27516	0.02235
MCL000006	MCL012882	11	11	620	18	154	2	0.024	0.688	NRPS=11,	145	0.01379
MCL000248	MCL010255	23	18	153	33	35	2	0.195	0.742	HYBRID=14,HYBRID+PKS=1,PKS=3,	3161	0.04935
MCL011477	MCL012606	12	11	25	19	4	1	0.571	0.667	DMAT=7,NRPS=4,	31925	0.00586
MCL008172	MCL009261	20	20	55	42	11	2	0.455	0.5	DMAT=1,DMAT+NRPS+PKS-Like=1,DMAT+PKS=1,HYBRID+PKS=1,PKS=13,PKS+PKS-Like=2,PKS-Like=1,	7979	0.03271
MCL009381	MCL012605	12	12	41	19	6	1	0.343	0.667	NRPS=11,NRPS+PKS=1,	27516	0.01472
MCL001698	MCL013886	11	11	101	15	16	1	0.129	0.786	PKS=11,	89274	0.02002
MCL000017	MCL010563	8	7	332	30	71	5	0.031	0.32	HYBRID+PKS=1,PKS=6,	624	0.03846
MCL008112	MCL018315	7	7	56	8	10	0	0.152	0.875	NRPS+PKS-Like=1,PKS+PKS-Like=1,PKS-Like=5,	27516	0.04245
MCL000423	MCL011362	17	11	124	25	24	0	0.17	0.68	NRPS=8,NRPS+PKS=2,PKS=1,	89274	0.02002
MCL006021	MCL011528	9	9	88	24	19	3	0.13	0.429	DMAT=5,NRPS=4,	26345	0.02638
MCL009536	MCL011183	13	12	40	26	9	4	0.419	0.591	PKS=11,PKS-Like=1,	27516	0.01472
MCL000006	MCL012745	15	15	620	19	154	2	0.032	0.882	NRPS=14,NRPS+NRPS-Like=1,	145	0
MCL000700	MCL013159	9	9	107	17	19	3	0.102	0.643	NRPS=3,NRPS+PKS-Like=2,PKS+PKS-Like=1,PKS-Like=3,	89274	0.0299
MCL007418	MCL012621	8	8	65	19	17	2	0.167	0.471	HYBRID=5,PKS=3,	27516	0.03351
MCL000001	MCL011532	16	15	1066	24	279	3	0.02	0.762	HYBRID+PKS=1,PKS=14,	344	0.02326
MCL000494	MCL011043	9	8	117	27	16	3	0.089	0.375	DMAT+PKS=1,HYBRID+PKS=1,PKS=6,	5776	0.0322
MCL007449	MCL014493	10	9	64	14	20	0	0.227	0.714	PKS=9,	27516	0.02769
MCL007777	MCL008705	25	23	60	48	3	8	0.439	0.625	NRPS-Like=21,NRPS-Like+PKS=2,	14903	0.02892
MCL005941	MCL009714	30	30	89	38	16	0	0.411	0.789	DMAT=2,DMAT+NRPS+PKS-Like=1,NRPS=23,NRPS+PKS=3,PKS=1,	14903	0.01235
MCL011043	MCL013726	14	14	27	16	3	1	0.583	0.933	HYBRID+PKS=1,PKS=13,	31925	0.00238
MCL010255	MCL012041	11	9	33	22	7	1	0.423	0.524	HYBRID=7,HYBRID+PKS=1,PKS=1,	27516	0.02769
MCL006450	MCL014851	9	9	81	13	11	1	0.129	0.75	NRPS=9,	26345	0.02638
MCL008443	MCL008918	22	21	51	46	7	2	0.5	0.5	DMAT=9,NRPS=11,PKS=1,	7979	0.02757
MCL010173	MCL015093	7	7	33	12	4	1	0.241	0.636	NRPS+NRPS-Like+PKS+PKS-Like=1,NRPS-Like=4,PKS=2,	27516	0.04245
MCL009381	MCL011528	15	13	41	24	5	3	0.417	0.714	DMAT=8,NRPS=5,	27516	0.01196
MCL010253	MCL011734	8	5	33	23	10	5	0.348	0.444	PKS=5,	31925	0.04019
MCL000006	MCL006480	31	31	620	80	153	8	0.066	0.431	HYBRID+PKS-Like=1,NRPS=24,NRPS+PKS=2,NRPS+PKS-Like=4,	43	0.02326
MCL006800	MCL012578	12	11	75	19	14	6	0.197	0.923	PKS=10,PKS+PKS-Like=1,	26345	0.01689
MCL000017	MCL011280	12	12	332	26	69	2	0.046	0.5	PKS=11,PKS+PKS-Like=1,	624	0.01122
MCL000466	MCL012875	6	6	119	18	15	1	0.058	0.353	PKS=6,	5776	0.04882
MCL000001	MCL000706	53	51	1066	107	267	7	0.066	0.53	HYBRID+PKS=1,NRPS+PKS=1,NRPS-Like=1,NRPS-Like+PKS=1,PKS=47,	254	0.00787
MCL005941	MCL012605	16	16	89	19	18	0	0.225	0.842	NRPS=14,NRPS+PKS=2,	26345	0.00478
MCL007510	MCL013886	12	11	64	15	11	1	0.226	0.857	PKS=11,	26345	0.01689
MCL007738	MCL015811	8	8	60	11	5	0	0.145	0.727	NRPS=8,	26345	0.03321
MCL007003	MCL009381	22	19	72	41	14	5	0.379	0.611	DMAT=7,NRPS=11,NRPS+PKS=1,	14903	0.04147
MCL009935	MCL015673	7	7	36	11	5	2	0.226	0.778	PKS=7,	27516	0.04245
MCL008918	MCL011528	15	14	46	24	3	3	0.349	0.714	DMAT=8,NRPS=6,	27516	0.00963
MCL011032	MCL013160	13	12	27	17	5	2	0.591	0.867	NRPS-Like+PKS=1,PKS=11,	31925	0.00426
MCL000027	MCL019292	7	6	294	7	53	0	0.029	1	NRPS-Like=4,NRPS-Like+PKS=2,	738	0.03252
MCL012387	MCL017293	7	7	20	9	1	1	0.368	0.875	NRPS=1,PKS=6,	31925	0.02027
MCL005599	MCL012882	13	11	93	18	16	2	0.169	0.812	NRPS=11,	89274	0.02002
MCL000001	MCL011199	17	17	1066	26	279	2	0.022	0.708	HYBRID+PKS=1,NRPS=1,NRPS-Like=1,NRPS-Like+PKS=1,PKS=12,PKS-Like=1,	344	0.01453
MCL000179	MCL012983	10	7	169	18	32	2	0.073	0.625	PKS=7,	3604	0.04356
MCL008534	MCL012209	14	8	50	21	6	2	0.318	0.737	NRPS-Like=8,	27516	0.03351
MCL000017	MCL012068	10	10	332	22	70	1	0.038	0.476	PKS=10,	624	0.01442
MCL012621	MCL018252	8	8	19	8	1	0	0.444	1	HYBRID=5,PKS=3,	31925	0.01485
MCL009662	MCL011141	21	19	38	26	4	1	0.618	0.84	PKS=19,	27516	0.00229
MCL000001	MCL014403	14	14	1066	14	279	0	0.018	1	HYBRID=11,HYBRID+PKS-Like=1,NRPS=1,PKS=1,	344	0.02907
MCL014003	MCL019193	6	6	15	7	2	0	0.462	0.857	HYBRID=1,PKS=5,	31925	0.02741
MCL000001	MCL000789	21	16	1066	105	283	16	0.027	0.236	HYBRID=1,PKS=15,	254	0.02362
MCL001516	MCL007012	33	28	102	72	10	8	0.359	0.516	HYBRID+PKS-Like=1,NRPS+PKS-Like=6,PKS+PKS-Like=1,PKS-Like=20,	53178	0.04709
MCL000017	MCL011079	12	11	332	27	71	2	0.046	0.48	PKS=11,	624	0.01282
MCL000017	MCL007510	24	23	332	64	68	6	0.091	0.414	DMAT+PKS=2,HYBRID+PKS=1,PKS=20,	303	0.0429
MCL006021	MCL012606	8	8	88	19	19	1	0.116	0.444	DMAT=6,NRPS=2,	26345	0.03321
MCL011362	MCL012605	10	9	25	19	3	3	0.455	0.625	NRPS=7,NRPS+PKS=2,	31925	0.01068
MCL008443	MCL009381	19	18	51	41	10	5	0.463	0.528	DMAT=9,DMAT+NRPS+PKS-Like=1,NRPS=8,	7979	0.04111
MCL008918	MCL012606	11	11	46	19	4	1	0.262	0.611	DMAT=7,NRPS=4,	27516	0.01817
MCL007483	MCL011141	14	13	64	26	10	3	0.259	0.609	PKS=13,	26345	0.01036
MCL015677	MCL020884	6	6	11	6	1	0	0.6	1	NRPS=1,PKS=5,	31925	0.02741
MCL006196	MCL011765	11	11	85	23	11	2	0.149	0.524	PKS=11,	26345	0.01689
MCL011362	MCL011563	9	7	25	24	3	6	0.409	0.5	NRPS=6,NRPS+PKS=1,	31925	0.02027
MCL000209	MCL008785	28	28	161	47	19	5	0.197	0.667	NRPS=9,NRPS+NRPS-Like=1,NRPS+NRPS-Like+PKS+PKS-Like=1,NRPS+PKS=1,NRPS+PKS+PKS-Like=1,NRPS+PKS-Like=4,PKS+PKS-Like=2,PKS-Like=9,	1885	0.01008
MCL006967	MCL012123	8	8	73	21	9	0	0.125	0.381	NRPS-Like=8,	26345	0.03321
MCL000176	MCL012574	7	7	170	19	40	3	0.054	0.438	PKS=7,	3604	0.04356
MCL000530	MCL011056	7	7	115	27	18	4	0.072	0.304	PKS-Like=7,	89274	0.04615
MCL012882	MCL013139	7	7	18	17	2	2	0.438	0.467	NRPS=7,	31925	0.02027
MCL007111	MCL012491	7	7	70	19	17	6	0.132	0.538	HYBRID+PKS=1,PKS=6,	26345	0.04137
MCL000926	MCL013896	9	7	104	15	17	0	0.103	0.6	HYBRID+PKS=1,PKS=6,	89274	0.04615
MCL000292	MCL016263	9	7	143	10	34	0	0.083	0.9	DMAT+NRPS-Like=1,NRPS-Like=6,	5776	0.03809
MCL008476	MCL013726	12	12	51	16	10	1	0.293	0.8	PKS=12,	27516	0.01472
MCL000001	MCL011141	24	22	1066	26	281	0	0.031	0.923	PKS=22,	140	0.03571
MCL000283	MCL014677	6	6	145	13	22	2	0.049	0.545	PKS=6,	5776	0.04882
MCL000001	MCL012937	14	13	1066	18	281	3	0.018	0.933	HYBRID+PKS=2,NRPS-Like=1,NRPS-Like+PKS=1,PKS=9,PKS-Like=1,	344	0.03198
MCL000023	MCL008785	28	28	310	47	64	7	0.114	0.7	HYBRID=1,NRPS=11,NRPS+NRPS-Like+PKS+PKS-Like=1,NRPS+PKS=1,NRPS+PKS+PKS-Like=1,NRPS+PKS-Like=4,PKS+PKS-Like=2,PKS-Like=7,	408	0.02206
MCL008172	MCL011218	7	7	55	26	12	4	0.163	0.318	DMAT=2,DMAT+PKS=2,PKS=3,	27516	0.04245
MCL006021	MCL009381	21	21	88	41	19	6	0.304	0.6	DMAT=6,DMAT+NRPS+PKS-Like=1,NRPS=11,NRPS+PKS=1,PKS=2,	14903	0.03449
MCL010001	MCL018965	7	7	35	7	13	0	0.318	1	HYBRID=1,PKS=6,	31925	0.02027
MCL010506	MCL013726	11	11	31	16	3	2	0.393	0.786	PKS=11,	27516	0.01817
MCL009797	MCL015093	8	7	37	12	10	1	0.296	0.727	NRPS+NRPS-Like+PKS+PKS-Like=1,NRPS-Like=4,PKS=2,	27516	0.04245
MCL001698	MCL013726	10	10	101	16	16	3	0.118	0.769	PKS=10,	89274	0.02406
MCL012491	MCL014698	7	7	19	13	6	3	0.538	0.7	HYBRID+PKS=1,PKS=6,	31925	0.02027
MCL004929	MCL005941	35	35	97	89	11	16	0.407	0.479	DMAT=7,DMAT+NRPS+PKS-Like=1,NRPS=23,NRPS+PKS=2,PKS=2,	53178	0.03234
MCL000711	MCL010588	26	24	107	30	21	0	0.302	0.867	NRPS-Like=22,NRPS-Like+PKS=2,	47290	0.03229
MCL000109	MCL011148	11	7	196	26	36	4	0.069	0.5	NRPS+PKS=1,NRPS-Like+PKS=1,PKS=5,	2493	0.04412
MCL000248	MCL014851	9	9	153	13	40	0	0.08	0.692	NRPS=9,	5776	0.02562
MCL006192	MCL008544	49	47	85	50	7	1	0.628	1	NRPS=45,NRPS+PKS=2,	47290	0.0007
MCL000444	MCL015344	9	8	122	12	31	0	0.099	0.75	PKS=8,	89274	0.03671
MCL011477	MCL011528	11	10	25	24	4	3	0.524	0.524	DMAT=7,NRPS=3,	31925	0.00811
MCL020414	MCL020488	6	6	6	6	0	0	1	1	PKS=6,	31925	0.02741
MCL000017	MCL008476	47	46	332	51	62	2	0.174	0.959	DMAT+PKS=2,PKS=44,	291	0.00344
MCL009381	MCL011563	7	7	41	24	7	5	0.206	0.368	NRPS=6,NRPS+PKS=1,	27516	0.04245
MCL000001	MCL008279	48	48	1066	53	273	3	0.061	0.96	DMAT+PKS=1,HYBRID+PKS=1,NRPS+PKS=1,PKS=44,PKS-Like=1,	140	0.00714
MCL012875	MCL020997	6	6	18	6	1	0	0.353	1	PKS=6,	31925	0.02741
MCL012019	MCL015138	10	10	22	12	2	1	0.5	0.909	NRPS+PKS=1,NRPS-Like+PKS=2,PKS=7,	31925	0.00811
MCL000209	MCL001516	71	71	161	102	18	5	0.497	0.732	HYBRID+PKS-Like=1,NRPS=1,NRPS+PKS-Like=7,PKS+PKS-Like=2,PKS-Like=60,	7571	0.00555
MCL003164	MCL011056	9	7	100	27	15	4	0.106	0.391	PKS-Like=7,	89274	0.04615
MCL009381	MCL009714	17	17	41	38	5	4	0.472	0.5	DMAT=2,DMAT+NRPS+PKS-Like=1,NRPS=11,NRPS+PKS=1,PKS=2,	7979	0.04512
MCL009666	MCL012360	17	14	38	20	8	1	0.567	0.895	NRPS-Like+PKS=1,PKS=13,	27516	0.00963
MCL008790	MCL012746	12	12	47	19	6	2	0.293	0.706	HYBRID=9,HYBRID+PKS=3,	27516	0.01472
MCL008443	MCL013023	9	9	51	18	12	0	0.231	0.5	DMAT=6,NRPS=3,	27516	0.02769
MCL007449	MCL013160	12	12	64	17	18	3	0.261	0.857	NRPS-Like+PKS=1,PKS=11,	27516	0.01472
MCL001400	MCL006331	38	38	102	83	6	9	0.396	0.514	NRPS-Like=36,NRPS-Like+PKS=2,	53178	0.027
MCL000005	MCL013139	13	12	628	17	99	2	0.025	0.867	NRPS=11,NRPS+NRPS-Like=1,	157	0.00637
MCL011362	MCL012133	8	7	25	21	2	2	0.348	0.421	NRPS=5,NRPS+PKS=2,	31925	0.02027
MCL000209	MCL007865	29	29	161	59	22	3	0.209	0.518	HYBRID+PKS-Like=1,NRPS+PKS-Like=7,PKS+PKS-Like=1,PKS-Like=20,	2012	0.02883
MCL018833	MCL019249	6	6	7	7	0	0	0.857	0.857	PKS=6,	31925	0.02741
MCL005941	MCL011528	10	10	89	24	19	3	0.143	0.476	DMAT=5,NRPS=5,	26345	0.02103
MCL000369	MCL007012	39	33	130	72	15	7	0.339	0.6	HYBRID+PKS-Like=1,NRPS=1,NRPS+PKS=1,NRPS+PKS-Like=6,PKS+PKS-Like=1,PKS-Like=23,	3219	0.03044
MCL006445	MCL016644	9	7	81	10	6	0	0.12	0.9	PKS=7,	26345	0.04137
MCL009381	MCL013023	10	9	41	18	7	0	0.294	0.556	DMAT=6,NRPS=3,	27516	0.02769
MCL007003	MCL011362	17	12	72	25	13	1	0.288	0.708	NRPS=9,NRPS+PKS=2,PKS=1,	26345	0.01321
MCL003170	MCL005185	92	91	100	96	1	1	0.929	0.968	NRPS-Like+PKS-Like=2,PKS-Like=89,	119109	0.00224
MCL000001	MCL012360	14	14	1066	20	282	3	0.018	0.824	PKS=14,	344	0.02907
MCL000017	MCL015662	8	8	332	11	71	0	0.031	0.727	PKS=8,	624	0.03205
MCL008918	MCL009714	24	23	46	38	2	2	0.545	0.667	DMAT=2,NRPS=18,NRPS+PKS=1,PKS=2,	7979	0.02143
MCL006192	MCL009708	31	31	85	38	10	3	0.413	0.886	NRPS=29,NRPS+PKS=2,	14903	0.01087
MCL004903	MCL011079	8	8	98	27	8	3	0.089	0.333	PKS=8,	89274	0.03671
MCL000006	MCL009708	33	33	620	38	151	1	0.07	0.892	NRPS=31,NRPS+PKS=2,	52	0.03846
MCL015662	MCL017342	7	7	11	9	0	0	0.636	0.778	PKS=7,	31925	0.02027
MCL011563	MCL016913	9	8	24	9	5	0	0.474	1	NRPS=7,NRPS+PKS=1,	31925	0.01485
MCL013378	MCL014064	6	6	16	15	3	3	0.462	0.5	NRPS=6,	31925	0.02741
MCL000006	MCL000700	15	15	620	107	155	19	0.032	0.17	NRPS=7,NRPS+PKS+PKS-Like=1,NRPS+PKS-Like=2,PKS+PKS-Like=1,PKS-Like=4,	140	0.05
MCL000275	MCL007012	28	28	146	72	24	8	0.23	0.438	HYBRID+PKS-Like=1,NRPS+PKS-Like=6,PKS+PKS-Like=1,PKS-Like=20,	3219	0.04287
MCL008785	MCL013878	13	13	47	15	11	0	0.361	0.867	NRPS=6,NRPS+PKS-Like=1,PKS+PKS-Like=1,PKS-Like=5,	27516	0.01196
MCL000027	MCL005599	23	22	294	93	50	12	0.094	0.284	NRPS=21,NRPS+NRPS-Like=1,	1346	0.03863
MCL000016	MCL001400	41	35	338	102	54	5	0.144	0.423	NRPS-Like=33,NRPS-Like+PKS=2,	573	0.03839
MCL017157	MCL019085	6	6	9	7	0	1	0.667	1	PKS=6,	31925	0.02741
MCL004929	MCL014271	9	7	97	14	19	1	0.115	0.692	NRPS=6,NRPS+PKS=1,	89274	0.04615
MCL002006	MCL006331	38	38	101	83	13	9	0.432	0.514	NRPS-Like=36,NRPS-Like+PKS=2,	53178	0.027
MCL000017	MCL011660	10	9	332	24	71	1	0.038	0.435	NRPS+PKS=1,NRPS-Like=4,PKS=4,	624	0.02404
MCL009381	MCL011477	14	12	41	25	6	3	0.4	0.636	DMAT=9,NRPS=3,	27516	0.01472
MCL000394	MCL011765	6	6	127	23	22	3	0.057	0.3	PKS=6,	5776	0.04882
MCL004231	MCL013602	11	11	99	16	9	1	0.122	0.733	NRPS=2,NRPS+PKS-Like=2,PKS+PKS-Like=1,PKS-Like=6,	89274	0.02002
MCL007003	MCL011528	18	12	72	24	13	1	0.305	0.783	DMAT=7,NRPS=5,	26345	0.01321
MCL009536	MCL017388	9	7	40	9	9	0	0.29	1	PKS=7,	27516	0.04245
MCL000040	MCL011362	10	8	262	25	48	2	0.047	0.435	NRPS=6,NRPS+PKS=2,	923	0.04009
MCL008918	MCL011563	12	9	46	24	4	5	0.286	0.632	NRPS=10,	27516	0.02769
MCL000368	MCL012547	11	11	130	19	29	0	0.109	0.579	NRPS-Like=11,	5776	0.0161
MCL009378	MCL011043	9	8	41	27	7	3	0.265	0.375	DMAT+PKS=1,HYBRID+PKS=1,PKS=6,	27516	0.03351
MCL000368	MCL008705	40	37	130	48	22	2	0.37	0.87	NRPS+PKS-Like=1,NRPS-Like=31,NRPS-Like+PKS=3,PKS=2,	3161	0.00823
MCL012250	MCL012983	7	5	21	18	5	3	0.438	0.467	PKS=5,	31925	0.04019
MCL000252	MCL012250	7	6	152	21	30	5	0.057	0.438	PKS=6,	5776	0.04882
MCL000109	MCL015673	10	9	196	11	36	0	0.062	0.909	PKS=9,	2493	0.02808
MCL000248	MCL011563	12	9	153	24	41	3	0.107	0.571	NRPS=7,NRPS+PKS=2,	5776	0.02562
MCL008297	MCL013159	13	13	53	17	9	2	0.295	0.867	NRPS=5,NRPS+PKS+PKS-Like=1,NRPS+PKS-Like=1,PKS+PKS-Like=1,PKS-Like=5,	27516	0.01196
MCL005599	MCL013139	12	12	93	17	16	2	0.156	0.8	NRPS=11,NRPS+NRPS-Like=1,	89274	0.0163
MCL000357	MCL015093	7	7	131	12	35	1	0.073	0.636	NRPS+NRPS-Like+PKS+PKS-Like=1,NRPS-Like=4,PKS=2,	89274	0.04615
MCL011660	MCL011880	10	7	24	22	1	5	0.435	0.588	NRPS+PKS=1,NRPS-Like=5,PKS=1,	31925	0.02027
MCL011528	MCL013023	10	10	24	18	3	1	0.476	0.588	DMAT=7,NRPS=3,	31925	0.00811
MCL012404	MCL020997	6	6	20	6	3	0	0.353	1	PKS=6,	31925	0.02741
MCL011280	MCL012348	6	6	26	20	5	3	0.286	0.353	PKS=5,PKS+PKS-Like=1,	31925	0.02741
MCL000023	MCL013159	12	12	310	17	67	3	0.049	0.857	NRPS=5,NRPS+PKS-Like=2,PKS+PKS-Like=1,PKS-Like=4,	738	0.01084
MCL007181	MCL012746	13	10	69	19	9	1	0.217	0.722	HYBRID=7,HYBRID+PKS=2,PKS=1,	26345	0.02103
MCL006021	MCL008443	20	19	88	51	16	8	0.278	0.465	DMAT=8,DMAT+NRPS+PKS-Like=1,NRPS=10,	14903	0.04147
MCL000005	MCL007692	34	29	628	61	97	8	0.064	0.642	NRPS+PKS+PKS-Like=1,PKS=28,	68	0.02941
MCL000001	MCL012139	20	18	1066	21	280	1	0.025	1	NRPS+PKS=1,NRPS-Like+PKS=2,PKS=15,	344	0.00872
MCL004929	MCL013023	8	8	97	18	17	1	0.1	0.471	DMAT=5,NRPS=3,	89274	0.03671
MCL005941	MCL009381	24	24	89	41	18	2	0.338	0.615	DMAT=4,DMAT+NRPS+PKS-Like=1,NRPS=18,NRPS+PKS=1,	14903	0.02523
MCL000275	MCL014655	6	6	146	13	27	0	0.05	0.462	HYBRID+PKS-Like=1,NRPS+PKS-Like=1,PKS-Like=4,	5776	0.04882
MCL008918	MCL009381	29	29	46	41	2	3	0.659	0.763	DMAT=9,NRPS=17,NRPS+PKS=1,PKS=2,	7979	0.0079
MCL015041	MCL015547	6	5	12	11	2	1	0.6	0.6	PKS=4,PKS-Like=1,	31925	0.04019
MCL007510	MCL011218	9	8	64	26	10	2	0.167	0.375	DMAT=2,DMAT+PKS=2,PKS=4,	26345	0.03321
MCL000001	MCL011248	22	18	1066	26	277	1	0.028	0.88	HYBRID=4,PKS=15,	344	0.00872
MCL008443	MCL012606	10	10	51	19	13	1	0.263	0.556	DMAT=7,NRPS=3,	27516	0.02235
MCL015673	MCL017385	9	8	11	9	1	0	0.9	1	PKS=8,	31925	0.01485
MCL010253	MCL014026	10	5	33	15	10	2	0.435	0.769	PKS=5,	31925	0.04019
MCL008172	MCL010563	8	7	55	30	12	5	0.186	0.32	HYBRID+PKS=1,PKS=6,	27516	0.04245
MCL005599	MCL008544	49	46	93	50	12	0	0.605	0.98	NRPS=44,NRPS+PKS=2,	47290	0.0011
MCL004929	MCL012605	16	15	97	19	17	2	0.2	0.941	NRPS=13,NRPS+PKS=2,	89274	0.00858
MCL011032	MCL015914	8	8	27	11	8	0	0.421	0.727	PKS=8,	31925	0.01485
MCL006719	MCL015068	7	7	76	12	6	0	0.1	0.583	PKS=7,	26345	0.04137
MCL005941	MCL013023	9	9	89	18	19	1	0.129	0.529	DMAT=5,DMAT+NRPS+PKS-Like=1,NRPS=3,	26345	0.02638
MCL016583	MCL020888	6	5	10	6	0	0	0.6	1	HYBRID=4,NRPS-Like=1,	31925	0.04019
MCL007445	MCL011032	15	12	65	27	17	4	0.312	0.652	NRPS-Like+PKS=1,PKS=11,	27516	0.01472
MCL009710	MCL013886	9	9	38	15	9	1	0.31	0.643	PKS=9,	27516	0.02769
MCL007418	MCL013708	7	7	65	16	17	3	0.146	0.538	NRPS=1,NRPS-Like=6,	27516	0.04245
MCL000003	MCL013886	11	11	753	15	121	1	0.017	0.786	PKS=11,	325	0.01231
MCL008476	MCL013886	9	9	51	15	11	1	0.225	0.643	PKS=9,	27516	0.02769
MCL000275	MCL013602	8	8	146	16	26	2	0.067	0.571	NRPS+PKS-Like=1,PKS+PKS-Like=1,PKS-Like=6,	5776	0.0322
MCL003939	MCL004903	61	61	100	98	7	6	0.656	0.663	NRPS-Like=1,NRPS-Like+PKS=1,PKS=58,PKS-Like=1,	119109	0.02304
MCL011280	MCL012578	11	10	26	19	1	3	0.44	0.688	PKS=9,PKS+PKS-Like=1,	31925	0.00811
MCL000006	MCL006192	67	67	620	85	148	5	0.142	0.838	NRPS=64,NRPS+NRPS-Like=1,NRPS+PKS=2,	140	0.00714
MCL007003	MCL016913	9	8	72	9	17	0	0.164	1	NRPS=7,NRPS+PKS=1,	26345	0.03321
MCL000244	MCL013861	12	7	153	15	21	0	0.091	0.8	PKS=7,	3604	0.04356
MCL007510	MCL013726	14	14	64	16	10	1	0.259	0.933	HYBRID+PKS=1,PKS=13,	26345	0.00835
MCL014064	MCL014453	12	11	15	14	0	0	0.8	0.857	NRPS=10,NRPS+PKS=1,	31925	0.00586
MCL000423	MCL014271	13	9	124	14	24	1	0.13	1	NRPS=7,NRPS+PKS=1,PKS=1,	89274	0.0299
MCL000466	MCL020997	6	6	119	6	15	0	0.058	1	PKS=6,	5776	0.04882
MCL000762	MCL014403	12	12	106	14	36	0	0.171	0.857	HYBRID=11,HYBRID+PKS-Like=1,	26345	0.01321
MCL000001	MCL000762	90	88	1066	106	259	11	0.112	0.947	HYBRID=62,HYBRID+NRPS-Like=2,HYBRID+PKS=8,HYBRID+PKS-Like=1,NRPS=1,NRPS-Like+PKS=1,PKS=14,	254	0.00394
MCL006021	MCL011362	11	10	88	25	18	3	0.157	0.5	DMAT=1,NRPS=9,	26345	0.02103
MCL000275	MCL012156	7	7	146	21	27	1	0.059	0.35	HYBRID+PKS-Like=1,NRPS+PKS-Like=2,PKS-Like=4,	5776	0.03809
MCL000001	MCL010255	23	23	1066	33	278	5	0.029	0.821	HYBRID=19,HYBRID+PKS=2,PKS=2,	140	0.03571
MCL000017	MCL015344	9	9	332	12	70	1	0.034	0.818	DMAT=1,HYBRID+PKS=1,PKS=7,	624	0.02404
MCL006021	MCL014851	11	11	88	13	17	0	0.155	0.846	NRPS=11,	26345	0.01689
MCL000017	MCL004903	84	84	332	98	67	6	0.317	0.913	NRPS-Like=1,NRPS-Like+PKS=1,PKS=81,PKS-Like=1,	1098	0.00182
MCL008544	MCL015811	9	9	50	11	4	1	0.196	0.9	NRPS=9,	27516	0.02769
MCL000974	MCL004903	77	77	103	98	8	7	0.811	0.846	NRPS-Like=1,NRPS-Like+PKS=1,PKS=74,PKS-Like=1,	119109	0.00928
MCL011765	MCL015681	6	6	23	11	3	2	0.3	0.667	PKS=6,	31925	0.02741
MCL000279	MCL011218	6	6	146	26	27	4	0.05	0.273	DMAT=2,DMAT+PKS=1,PKS=3,	5776	0.04882
MCL000017	MCL011218	7	7	332	26	70	2	0.027	0.292	DMAT+PKS=2,PKS=5,	624	0.03846
MCL000001	MCL011148	17	17	1066	26	280	2	0.022	0.708	NRPS+PKS=1,NRPS-Like+PKS=1,PKS=15,	344	0.01453
MCL000006	MCL011383	7	7	620	25	153	2	0.015	0.304	NRPS=7,	145	0.04138
MCL008708	MCL011383	13	11	48	25	9	1	0.333	0.542	NRPS=10,PKS=1,	27516	0.01817
MCL000006	MCL014064	14	14	620	15	152	1	0.03	1	NRPS=12,NRPS+PKS=1,NRPS-Like=1,	145	0
MCL000027	MCL000711	27	25	294	107	50	21	0.111	0.314	NRPS-Like=23,NRPS-Like+PKS=2,	1346	0.02972
MCL001516	MCL018315	7	7	102	8	12	0	0.078	0.875	NRPS+PKS-Like=1,PKS+PKS-Like=1,PKS-Like=5,	89274	0.04615
MCL000357	MCL013160	15	15	131	17	34	1	0.155	0.938	NRPS-Like+PKS=1,PKS=14,	89274	0.00858
MCL006800	MCL012381	11	11	75	20	14	1	0.18	0.579	PKS=11,	26345	0.01689
MCL000513	MCL015297	9	6	116	12	14	1	0.088	0.818	NRPS-Like=1,PKS=5,	5776	0.04882
MCL006953	MCL017388	9	7	73	9	14	0	0.153	1	PKS=7,	26345	0.04137
MCL000001	MCL000478	22	21	1066	118	277	22	0.028	0.229	NRPS-Like=1,PKS=19,PKS-Like=1,	254	0.01969
MCL000762	MCL013851	9	9	106	15	39	2	0.134	0.692	HYBRID=3,PKS=6,	26345	0.02638
MCL006196	MCL007510	26	24	85	64	11	7	0.351	0.456	DMAT=2,DMAT+PKS=1,PKS=21,	7432	0.04911
MCL000209	MCL012156	7	7	161	21	25	1	0.051	0.35	HYBRID+PKS-Like=1,NRPS+PKS-Like=2,PKS-Like=4,	3604	0.04356
MCL015123	MCL016274	8	6	12	10	0	1	0.667	0.889	PKS=6,	31925	0.02741
MCL000357	MCL014493	10	9	131	14	35	0	0.104	0.714	PKS=9,	89274	0.0299
MCL005176	MCL007865	42	32	96	59	7	1	0.472	0.724	HYBRID+PKS-Like=1,NRPS=1,NRPS+PKS=1,NRPS+PKS-Like=6,PKS+PKS-Like=1,PKS-Like=22,	53178	0.03793
MCL014680	MCL020921	6	5	13	6	3	0	0.6	1	NRPS=4,PKS=1,	31925	0.04019
MCL004929	MCL012606	9	9	97	19	17	1	0.113	0.5	DMAT=6,NRPS=3,	89274	0.0299
MCL000423	MCL012605	11	10	124	19	25	2	0.111	0.647	NRPS=8,NRPS+PKS=2,	89274	0.02406
MCL008918	MCL013023	10	10	46	18	4	0	0.238	0.556	DMAT=6,NRPS=4,	27516	0.02235
MCL000005	MCL015811	10	10	628	11	101	0	0.019	0.909	NRPS=10,	157	0.03185
MCL010808	MCL020997	6	6	29	6	4	0	0.24	1	PKS=6,	31925	0.02741
MCL017540	MCL018516	6	5	8	7	1	0	0.857	0.857	HYBRID=5,	31925	0.04019
MCL010010	MCL011362	9	7	35	25	5	2	0.3	0.391	NRPS=6,NRPS+PKS=1,	27516	0.04245
MCL006192	MCL013139	7	7	85	17	12	4	0.096	0.538	NRPS=6,NRPS+NRPS-Like=1,	26345	0.04137
MCL009973	MCL012746	13	12	35	19	3	2	0.406	0.765	HYBRID=9,HYBRID+PKS=3,	27516	0.01472
MCL000369	MCL018315	6	6	130	8	18	0	0.054	0.75	PKS+PKS-Like=1,PKS-Like=5,	5776	0.04882
MCL008476	MCL011043	16	16	51	27	9	2	0.381	0.64	PKS=16,	27516	0.00563
MCL008918	MCL011477	12	12	46	25	3	3	0.279	0.545	DMAT=8,NRPS=4,	27516	0.01472
MCL009964	MCL018315	7	7	35	8	2	1	0.212	1	NRPS+PKS-Like=2,PKS+PKS-Like=1,PKS-Like=4,	27516	0.04245
MCL004929	MCL009714	22	21	97	38	15	4	0.268	0.647	DMAT=2,DMAT+NRPS+PKS-Like=1,NRPS=14,NRPS+PKS=2,PKS=2,	47290	0.04318
MCL014989	MCL015068	7	7	12	12	3	0	0.778	0.583	PKS=7,	31925	0.02027
MCL009710	MCL011043	10	10	38	27	9	4	0.345	0.435	PKS=10,	27516	0.02235
MCL012605	MCL014271	6	5	19	14	3	2	0.375	0.5	NRPS=4,NRPS+PKS=1,	31925	0.04019
MCL011362	MCL016913	6	5	25	9	3	1	0.273	0.75	NRPS=4,NRPS+PKS=1,	31925	0.04019
MCL000494	MCL011480	9	8	117	24	16	2	0.089	0.409	DMAT=1,DMAT+PKS=1,HYBRID+PKS=1,PKS=5,	5776	0.0322
MCL000027	MCL013139	14	12	294	17	51	1	0.058	0.875	NRPS=10,NRPS+NRPS-Like=1,NRPS-Like=1,	738	0.01084
MCL000017	MCL006196	49	49	332	85	63	6	0.182	0.62	DMAT=1,DMAT+PKS=1,PKS=47,	1098	0.01548
MCL000017	MCL003939	80	79	332	100	67	6	0.302	0.851	NRPS-Like=1,NRPS-Like+PKS=1,PKS=76,PKS-Like=1,	1098	0.00455
MCL007510	MCL008172	19	18	64	55	9	8	0.345	0.404	DMAT=1,HYBRID+PKS=1,PKS=16,	14903	0.0465
MCL005599	MCL009708	31	31	93	38	16	3	0.403	0.886	NRPS=29,NRPS+PKS=2,	47290	0.01594
MCL000179	MCL012250	12	9	169	21	33	2	0.088	0.632	PKS=9,	3604	0.02553
MCL000423	MCL011563	14	9	124	24	23	3	0.139	0.667	NRPS=8,NRPS+PKS=1,	5776	0.02562
MCL011477	MCL013023	10	9	25	18	4	1	0.476	0.588	DMAT=6,NRPS=2,PKS=1,	31925	0.01068
MCL015677	MCL018194	7	7	11	8	1	0	0.7	0.875	NRPS=1,PKS=6,	31925	0.02027
MCL000001	MCL008626	25	25	1066	49	278	3	0.032	0.543	NRPS-Like=1,PKS=24,	140	0.02143
MCL011846	MCL012263	7	5	23	21	3	2	0.35	0.368	NRPS=4,NRPS-Like=1,	31925	0.04019
MCL000762	MCL014687	8	8	106	13	36	2	0.114	0.727	HYBRID=7,HYBRID+PKS=1,	26345	0.03321
MCL006021	MCL012605	12	11	88	19	18	2	0.171	0.706	NRPS=9,NRPS+PKS=2,	26345	0.01689
MCL000252	MCL011248	7	6	152	26	30	5	0.057	0.333	PKS=6,	5776	0.04882
MCL006196	MCL013726	13	13	85	16	13	2	0.181	0.929	PKS=13,	26345	0.01036
MCL010059	MCL014391	9	7	35	14	3	1	0.281	0.692	NRPS=7,	27516	0.04245
MCL011360	MCL012360	8	6	25	20	6	3	0.421	0.471	NRPS-Like+PKS=1,PKS=5,	31925	0.02741
MCL003818	MCL010525	9	9	100	31	15	6	0.106	0.36	PKS-Like=9,	89274	0.0299
MCL005204	MCL013023	10	10	96	18	23	1	0.137	0.588	DMAT=6,DMAT+NRPS+PKS-Like=1,NRPS=3,	26345	0.02103
MCL010808	MCL012875	6	6	29	18	4	1	0.24	0.353	PKS=6,	31925	0.02741
MCL007050	MCL012529	17	13	71	19	17	2	0.315	1	NRPS-Like=12,PKS-Like=1,	26345	0.01036
MCL000001	MCL000969	13	13	1066	103	283	21	0.017	0.159	HYBRID=1,HYBRID+PKS=1,NRPS+PKS=1,PKS=10,	254	0.03543
MCL000357	MCL011032	13	12	131	27	34	5	0.134	0.591	NRPS-Like+PKS=1,PKS=11,	89274	0.0163
MCL009540	MCL012937	8	8	39	18	5	6	0.235	0.667	HYBRID+PKS=1,NRPS-Like+PKS=1,PKS=6,	27516	0.03351
MCL007012	MCL007865	40	30	72	59	6	1	0.606	0.69	HYBRID+PKS-Like=1,NRPS=1,NRPS+PKS=1,NRPS+PKS-Like=6,PKS+PKS-Like=1,PKS-Like=20,	7432	0.03512
MCL007003	MCL013023	11	10	72	18	15	0	0.193	0.611	DMAT=6,DMAT+NRPS+PKS-Like=1,NRPS=3,	26345	0.02103
MCL000182	MCL014003	7	7	168	15	25	2	0.049	0.538	HYBRID=1,PKS=6,	3604	0.04356
MCL000001	MCL007214	28	26	1066	68	279	6	0.036	0.452	PKS=26,	135	0.04444
MCL005204	MCL011528	10	10	96	24	22	3	0.135	0.476	DMAT=7,NRPS=3,	26345	0.02103
MCL000033	MCL000109	17	10	279	196	56	37	0.076	0.107	DMAT=1,NRPS=3,NRPS-Like=3,NRPS-Like+PKS=1,PKS=2,	37	0.02703
MCL000478	MCL012360	15	10	118	20	26	1	0.163	0.789	NRPS-Like+PKS=1,PKS=9,	89274	0.02406
MCL008172	MCL013726	14	14	55	16	9	1	0.304	0.933	HYBRID+PKS=1,PKS=13,	27516	0.00963
MCL000040	MCL012133	11	9	262	21	46	1	0.051	0.55	NRPS=7,NRPS+PKS=2,	923	0.03575
MCL010001	MCL019193	6	6	35	7	13	0	0.273	0.857	HYBRID=1,PKS=5,	31925	0.02741
MCL000040	MCL012605	15	14	262	19	48	2	0.07	0.882	NRPS=12,NRPS+PKS=2,	923	0.01408
MCL000444	MCL014671	7	7	122	13	32	3	0.078	0.7	DMAT=1,PKS=6,	89274	0.04615
MCL000466	MCL010808	6	6	119	29	15	4	0.058	0.24	PKS=6,	5776	0.04882
MCL000023	MCL013878	12	12	310	15	67	1	0.049	0.857	NRPS=6,NRPS+PKS-Like=1,PKS+PKS-Like=1,PKS-Like=4,	738	0.01084
MCL007738	MCL009708	19	19	60	38	4	2	0.339	0.528	NRPS=17,NRPS+PKS=2,	14903	0.04147
MCL000209	MCL005176	26	26	161	96	23	10	0.188	0.302	HYBRID+PKS-Like=1,NRPS+PKS-Like=5,PKS+PKS-Like=1,PKS-Like=19,	7571	0.04451
MCL008443	MCL011477	14	13	51	25	12	3	0.359	0.636	DMAT=9,NRPS=4,	27516	0.01196
MCL000494	MCL011218	9	8	117	26	15	2	0.088	0.375	DMAT=2,DMAT+PKS=2,PKS=4,	5776	0.0322
MCL000006	MCL004314	38	37	620	99	153	10	0.081	0.427	HYBRID+PKS-Like=1,NRPS=34,NRPS+PKS=1,NRPS+PKS-Like=1,	140	0.02857
MCL006445	MCL011183	8	7	81	26	8	4	0.11	0.364	PKS=7,	26345	0.04137
MCL001698	MCL011043	11	11	101	27	16	4	0.129	0.478	PKS=11,	89274	0.02002
MCL000248	MCL016913	7	7	153	9	43	0	0.064	0.778	NRPS=6,NRPS+PKS=1,	5776	0.03809
MCL012133	MCL014271	6	6	21	14	3	2	0.333	0.5	NRPS=4,NRPS+PKS=1,PKS=1,	31925	0.02741
MCL008297	MCL013878	14	13	53	15	9	0	0.318	0.933	NRPS=5,NRPS+PKS+PKS-Like=1,NRPS+PKS-Like=1,PKS+PKS-Like=1,PKS-Like=5,	27516	0.01196
MCL000370	MCL011981	12	11	130	22	22	2	0.111	0.6	DMAT+PKS=1,HYBRID+PKS=1,PKS=9,	5776	0.0161
MCL000006	MCL012846	8	8	620	18	153	4	0.017	0.571	NRPS=8,	145	0.03448
MCL007003	MCL008918	28	26	72	46	11	0	0.459	0.609	DMAT=8,NRPS=18,	14903	0.01979
MCL008473	MCL011032	10	9	51	27	9	7	0.238	0.5	PKS=9,	27516	0.02769
MCL000209	MCL007012	28	28	161	72	23	8	0.203	0.438	HYBRID+PKS-Like=1,NRPS+PKS-Like=6,PKS+PKS-Like=1,PKS-Like=20,	2012	0.03181
MCL007003	MCL012606	13	12	72	19	16	1	0.232	0.722	DMAT=7,NRPS=5,	26345	0.01321
MCL008785	MCL013159	16	16	47	17	9	0	0.421	0.941	NRPS=6,NRPS+NRPS-Like=1,NRPS+PKS-Like=2,PKS+PKS-Like=1,PKS-Like=6,	27516	0.00563
MCL000005	MCL008544	46	46	628	50	99	2	0.087	0.958	NRPS=44,NRPS+PKS=2,	70	0.01429
MCL003951	MCL013602	11	10	100	16	10	1	0.122	0.733	NRPS=1,NRPS+PKS-Like=2,PKS+PKS-Like=1,PKS-Like=6,	89274	0.02406
MCL007586	MCL010701	8	8	62	29	14	4	0.167	0.32	NRPS-Like+PKS=2,PKS=6,	27516	0.03351
MCL000017	MCL006800	39	39	332	75	63	7	0.145	0.574	PKS=38,PKS+PKS-Like=1,	303	0.0066
MCL007271	MCL011148	14	12	67	26	14	4	0.264	0.636	PKS=12,	26345	0.01321
MCL010998	MCL012621	11	11	27	19	3	1	0.458	0.611	HYBRID=8,PKS=3,	31925	0.00586
MCL009858	MCL012547	11	11	36	19	6	0	0.367	0.579	NRPS-Like=11,	27516	0.01817
MCL009828	MCL012139	9	8	37	21	8	4	0.31	0.529	NRPS+PKS=1,NRPS-Like+PKS=2,PKS=5,	27516	0.03351
MCL000318	MCL013159	13	13	138	17	16	2	0.107	0.867	NRPS=5,NRPS+PKS+PKS-Like=1,NRPS+PKS-Like=1,PKS+PKS-Like=1,PKS-Like=5,	5776	0.01004
MCL000176	MCL016264	8	7	170	10	37	0	0.06	0.8	PKS=7,	3604	0.04356
MCL010506	MCL011043	11	11	31	27	3	3	0.393	0.458	PKS=11,	27516	0.01817
MCL007603	MCL015673	9	8	62	11	13	1	0.184	0.9	PKS=8,	27516	0.03351
MCL006021	MCL008918	32	29	88	46	16	2	0.444	0.727	DMAT=8,NRPS=18,NRPS+PKS=1,PKS=2,	14903	0.01429
MCL000001	MCL000179	40	36	1066	169	273	29	0.05	0.286	HYBRID=7,HYBRID+PKS=3,PKS=28,	22	0.04545
MCL000188	MCL012250	12	11	167	21	29	3	0.087	0.667	PKS=11,	3604	0.01609
MCL001224	MCL008285	21	20	102	53	12	7	0.233	0.457	PKS-Like=20,	47290	0.04718
MCL004278	MCL011846	15	7	99	23	14	1	0.176	0.682	NRPS=4,NRPS-Like=2,PKS=1,	89274	0.04615
MCL000017	MCL012578	16	16	332	19	67	2	0.06	0.941	PKS=15,PKS+PKS-Like=1,	624	0.00321
MCL000006	MCL008544	46	46	620	50	151	2	0.098	0.958	NRPS=44,NRPS+PKS=2,	52	0.01923
MCL005941	MCL011362	7	7	89	25	20	3	0.101	0.318	NRPS=6,NRPS+PKS=1,	26345	0.04137
MCL012875	MCL017784	6	5	18	8	1	0	0.353	0.75	PKS=5,	31925	0.04019
MCL011420	MCL018292	8	5	25	8	3	0	0.364	1	DMAT=3,NRPS-Like=2,	31925	0.04019
MCL012670	MCL016912	6	6	19	9	5	0	0.429	0.667	NRPS+NRPS-Like+PKS+PKS-Like=1,PKS=5,	31925	0.02741
MCL000016	MCL006331	32	32	338	83	54	9	0.113	0.432	NRPS-Like=30,NRPS-Like+PKS=2,	146	0.02055
MCL000003	MCL013726	11	11	753	16	121	3	0.017	0.846	PKS=11,	325	0.01231
MCL000005	MCL006192	65	64	628	85	94	7	0.122	0.833	NRPS=61,NRPS+NRPS-Like=1,NRPS+PKS=2,	224	0.01339
MCL006021	MCL009714	22	21	88	38	16	3	0.306	0.629	DMAT=2,DMAT+NRPS+PKS-Like=1,NRPS=14,NRPS+PKS=2,PKS=2,	14903	0.03449
MCL008678	MCL018965	7	7	48	7	19	0	0.241	1	HYBRID=1,PKS=6,	27516	0.04245
MCL000974	MCL003939	96	87	103	100	3	2	0.96	0.98	NRPS-Like=1,NRPS-Like+PKS=1,PKS=84,PKS-Like=1,	119109	0.004
MCL000606	MCL011148	10	9	110	26	23	3	0.115	0.435	NRPS+PKS=1,NRPS-Like+PKS=1,PKS=7,	89274	0.0299
MCL007418	MCL014928	8	8	65	13	17	1	0.167	0.667	HYBRID=5,PKS=3,	27516	0.03351
MCL008918	MCL011362	9	8	46	25	5	3	0.22	0.409	DMAT=1,NRPS=7,	27516	0.03351
MCL010173	MCL011880	10	9	33	22	6	6	0.37	0.625	NRPS+PKS=1,NRPS-Like=5,PKS=3,	27516	0.02769
MCL000001	MCL007288	41	41	1066	67	275	10	0.052	0.719	HYBRID=1,HYBRID+PKS=1,NRPS+NRPS-Like+PKS+PKS-Like=1,NRPS+PKS=1,NRPS-Like=1,NRPS-Like+PKS=1,PKS=35,	135	0.02963
MCL000357	MCL017388	7	7	131	9	37	2	0.074	1	PKS=7,	89274	0.04615
MCL005599	MCL015811	8	8	93	11	17	1	0.105	0.8	NRPS=8,	89274	0.03671
MCL010331	MCL014851	9	9	32	13	5	0	0.333	0.692	NRPS=9,	27516	0.02769
MCL000017	MCL011880	9	9	332	22	70	4	0.034	0.5	NRPS+PKS=1,NRPS-Like=4,PKS=4,	624	0.02404
MCL005204	MCL012606	9	9	96	19	23	1	0.123	0.5	DMAT=6,NRPS=3,	26345	0.02638
MCL006192	MCL015811	8	8	85	11	11	1	0.108	0.8	NRPS=8,	26345	0.03321
MCL000722	MCL015673	7	7	107	11	15	2	0.076	0.778	PKS=7,	89274	0.04615
MCL012606	MCL013023	11	10	19	18	1	1	0.611	0.647	DMAT=7,NRPS=3,	31925	0.00811
MCL001038	MCL006480	35	35	103	80	8	8	0.368	0.486	HYBRID+PKS-Like=1,NRPS=26,NRPS+PKS=2,NRPS+PKS-Like=6,	53178	0.03234
MCL000001	MCL000248	36	36	1066	153	273	32	0.045	0.298	HYBRID=23,HYBRID+PKS=3,NRPS+PKS=1,PKS=9,	32	0.03125
MCL013160	MCL015914	8	8	17	11	5	0	0.667	0.727	PKS=8,	31925	0.01485
MCL000318	MCL013878	14	13	138	15	16	0	0.115	0.933	NRPS=5,NRPS+PKS+PKS-Like=1,NRPS+PKS-Like=1,PKS+PKS-Like=1,PKS-Like=5,	5776	0.01004
MCL001853	MCL010525	7	7	101	31	15	6	0.081	0.28	PKS-Like=7,	89274	0.04615
MCL007003	MCL012133	10	9	72	21	13	2	0.169	0.526	NRPS=8,NRPS+PKS=1,	26345	0.02638
MCL007603	MCL017385	9	8	62	9	13	0	0.184	1	PKS=8,	27516	0.03351
MCL000006	MCL015811	10	10	620	11	154	0	0.021	0.909	NRPS=10,	145	0.02069
MCL008626	MCL012574	7	7	49	19	10	3	0.179	0.438	PKS=7,	27516	0.04245
MCL003819	MCL010525	7	7	100	31	14	6	0.081	0.28	PKS-Like=7,	89274	0.04615
MCL007449	MCL014698	7	7	64	13	17	3	0.149	0.7	HYBRID+PKS=1,PKS=6,	27516	0.04245
MCL012937	MCL016922	6	6	18	9	4	2	0.429	0.857	PKS=5,PKS-Like=1,	31925	0.02741
MCL007050	MCL016263	8	8	71	10	19	1	0.154	0.889	DMAT+NRPS-Like=1,NRPS-Like=7,	26345	0.03321
MCL000706	MCL012574	8	8	107	19	23	3	0.095	0.5	PKS=8,	89274	0.03671
MCL003170	MCL008285	20	20	100	53	13	8	0.23	0.444	PKS-Like=20,	47290	0.04718
MCL000275	MCL007865	30	30	146	59	23	3	0.244	0.536	HYBRID+PKS-Like=1,NRPS+PKS-Like=7,PKS+PKS-Like=1,PKS-Like=21,	3219	0.03821
MCL008473	MCL013160	9	9	51	17	9	4	0.214	0.692	PKS=9,	27516	0.02769
MCL008172	MCL013886	11	11	55	15	10	1	0.244	0.786	PKS=11,	27516	0.01817
MCL005176	MCL007012	39	32	96	72	8	7	0.443	0.6	HYBRID+PKS-Like=1,NRPS=1,NRPS+PKS=1,NRPS+PKS-Like=6,PKS+PKS-Like=1,PKS-Like=22,	53178	0.03793
MCL018194	MCL020884	6	6	8	6	0	0	0.75	1	NRPS=1,PKS=5,	31925	0.02741
MCL000070	MCL006331	22	22	210	83	30	10	0.122	0.301	NRPS-Like=20,NRPS-Like+PKS=2,	719	0.04312
MCL000394	MCL015681	11	6	127	11	22	0	0.105	1	PKS=6,	5776	0.04882
MCL006021	MCL011563	9	8	88	24	18	5	0.129	0.474	NRPS=8,	26345	0.03321
MCL005599	MCL012745	16	15	93	19	15	2	0.205	0.941	NRPS=14,NRPS+NRPS-Like=1,	89274	0.00858
MCL000005	MCL012745	16	15	628	19	98	2	0.03	0.941	NRPS=14,NRPS+NRPS-Like=1,	157	0
MCL000423	MCL008918	25	23	124	46	22	2	0.245	0.568	DMAT=4,NRPS=17,PKS=2,	3161	0.03037
MCL011199	MCL016922	6	6	26	9	6	1	0.3	0.75	PKS=5,PKS-Like=1,	31925	0.02741
MCL000005	MCL009708	33	33	628	38	100	1	0.062	0.892	NRPS=31,NRPS+PKS=2,	70	0.04286
MCL012745	MCL013139	6	6	19	17	4	4	0.4	0.462	NRPS=5,NRPS+NRPS-Like=1,	31925	0.02741
MCL007738	MCL008544	18	18	60	50	6	4	0.333	0.391	NRPS=16,NRPS+PKS=2,	14903	0.0465
MCL008918	MCL012605	13	12	46	19	3	0	0.302	0.684	NRPS=11,NRPS+PKS=1,	27516	0.01472
MCL000005	MCL005599	75	75	628	93	90	8	0.139	0.882	NRPS=72,NRPS+NRPS-Like=1,NRPS+PKS=2,	224	0.00893
MCL000017	MCL011480	9	9	332	24	71	2	0.034	0.409	DMAT+PKS=2,PKS=7,	624	0.02404
MCL000001	MCL012746	13	12	1066	19	280	2	0.017	0.765	HYBRID=8,HYBRID+PKS=4,	344	0.03488
MCL004929	MCL008918	30	29	97	46	14	3	0.361	0.698	DMAT=9,NRPS=17,NRPS+PKS=1,PKS=2,	47290	0.01956
MCL000005	MCL012882	8	8	628	18	100	2	0.015	0.5	NRPS=8,	157	0.03185
MCL005185	MCL008285	20	20	96	53	11	8	0.235	0.444	PKS-Like=20,	47290	0.04718
MCL012404	MCL012875	6	6	20	18	3	1	0.353	0.353	PKS=6,	31925	0.02741
MCL012348	MCL012578	6	6	20	19	3	7	0.353	0.5	PKS=5,PKS+PKS-Like=1,	31925	0.02741
MCL000374	MCL015297	9	6	129	12	26	1	0.087	0.818	NRPS-Like=1,PKS=5,	5776	0.04882
MCL013378	MCL014453	6	6	16	14	3	3	0.462	0.545	NRPS=6,	31925	0.02741
MCL000275	MCL013878	12	12	146	15	26	0	0.1	0.8	NRPS=5,NRPS+PKS-Like=1,PKS+PKS-Like=1,PKS-Like=5,	5776	0.01212
MCL006953	MCL011183	8	7	73	26	14	4	0.136	0.364	PKS=7,	26345	0.04137
MCL008443	MCL011528	12	10	51	24	12	3	0.308	0.571	DMAT=8,NRPS=2,	27516	0.02235
MCL007271	MCL016264	8	8	67	10	14	1	0.151	0.889	PKS=8,	26345	0.03321
MCL000843	MCL012404	7	7	104	20	21	2	0.084	0.389	PKS=7,	89274	0.04615
MCL012404	MCL020876	6	5	20	6	3	0	0.353	1	NRPS+NRPS-Like+PKS+PKS-Like=1,PKS=4,	31925	0.04019
MCL008473	MCL014493	10	9	51	14	9	0	0.238	0.714	PKS=9,	27516	0.02769
MCL000188	MCL011248	16	13	167	26	28	3	0.115	0.696	PKS=14,	3604	0.0086
MCL003499	MCL013602	13	13	100	16	11	1	0.146	0.867	NRPS=2,NRPS+PKS-Like=2,PKS+PKS-Like=1,PKS-Like=8,	89274	0.01313
MCL000623	MCL011765	11	11	110	23	27	2	0.133	0.524	PKS=11,	89274	0.02002
MCL006196	MCL011043	18	17	85	27	12	2	0.247	0.72	DMAT+PKS=1,PKS=16,	26345	0.0038
MCL016644	MCL017388	9	7	10	9	0	0	0.9	1	PKS=7,	31925	0.02027
MCL014493	MCL015914	7	7	14	11	1	0	0.538	0.636	PKS=7,	31925	0.02027
MCL014671	MCL015344	6	6	13	12	2	1	0.545	0.545	PKS=6,	31925	0.02741
MCL000016	MCL002006	42	35	338	101	54	11	0.148	0.467	NRPS-Like=33,NRPS-Like+PKS=2,	573	0.03839
MCL008462	MCL011383	20	11	51	25	4	0	0.426	0.8	NRPS=10,PKS=1,	27516	0.01817
MCL009714	MCL012605	17	16	38	19	2	0	0.472	0.895	NRPS=14,NRPS+PKS=2,	27516	0.00563
MCL000017	MCL009378	23	23	332	41	71	7	0.088	0.676	DMAT+PKS=1,PKS=18,PKS+PKS-Like=1,PKS-Like=3,	291	0.04811
MCL007510	MCL011043	21	20	64	27	9	3	0.382	0.875	DMAT+PKS=1,HYBRID+PKS=1,PKS=18,	26345	0.00129
MCL000131	MCL012381	7	7	181	20	25	1	0.045	0.368	PKS=7,	2493	0.04412
MCL009828	MCL012019	9	8	37	22	7	1	0.3	0.429	NRPS+PKS=1,NRPS-Like+PKS=2,PKS=5,	27516	0.03351
MCL000357	MCL011183	8	8	131	26	38	5	0.086	0.381	PKS=8,	89274	0.03671
MCL011362	MCL014271	8	5	25	14	2	2	0.348	0.667	NRPS=4,NRPS+PKS=1,	31925	0.04019
MCL005941	MCL012133	13	11	89	21	19	2	0.186	0.684	NRPS=11,NRPS+PKS=2,	26345	0.01689
MCL005941	MCL006021	47	46	89	88	13	8	0.618	0.588	DMAT=6,DMAT+NRPS+PKS-Like=1,NRPS=35,NRPS+PKS=3,PKS=2,	119109	0.04519
MCL000001	MCL007692	54	49	1066	61	276	1	0.068	0.9	NRPS+PKS+PKS-Like=1,NRPS-Like=2,NRPS-Like+PKS=1,PKS=45,	135	0.01481
MCL010107	MCL011563	10	7	34	24	5	3	0.345	0.476	NRPS=6,NRPS+PKS=1,	27516	0.04245
MCL000027	MCL010588	28	24	294	30	50	0	0.115	0.933	NRPS-Like=22,NRPS-Like+PKS=2,	408	0.02451
MCL000006	MCL014453	11	11	620	14	152	1	0.024	0.846	NRPS=10,NRPS+PKS=1,	145	0.01379
MCL009714	MCL012133	13	13	38	21	3	1	0.371	0.65	NRPS=10,NRPS+PKS=3,	27516	0.01196
MCL000193	MCL012746	10	9	165	19	32	1	0.075	0.556	HYBRID=7,HYBRID+PKS=2,	3604	0.02553
MCL012019	MCL012139	10	10	22	21	2	4	0.5	0.588	NRPS+PKS=1,NRPS-Like+PKS=2,PKS=7,	31925	0.00811
MCL009708	MCL015811	8	8	38	11	3	0	0.229	0.727	NRPS=8,	27516	0.03351
MCL000209	MCL000369	39	39	161	130	21	15	0.279	0.339	HYBRID+PKS-Like=1,NRPS+PKS-Like=7,PKS+PKS-Like=1,PKS-Like=30,	442	0.02941
MCL008936	MCL014403	10	10	45	14	8	1	0.27	0.769	HYBRID=9,HYBRID+PKS-Like=1,	27516	0.02235
MCL011532	MCL013896	10	8	24	15	5	0	0.526	0.667	HYBRID+PKS=1,PKS=7,	31925	0.01485
MCL013659	MCL017322	9	6	16	9	4	0	0.75	1	NRPS-Like=1,PKS=5,	31925	0.02741
MCL008678	MCL014003	8	8	48	15	19	2	0.276	0.615	HYBRID=1,PKS=7,	27516	0.03351
MCL010298	MCL013861	11	7	32	15	5	0	0.407	0.733	PKS=7,	27516	0.04245
MCL009381	MCL012606	11	10	41	19	7	1	0.324	0.611	DMAT=7,NRPS=3,	27516	0.02235
MCL010001	MCL015123	6	6	35	12	12	2	0.261	0.6	PKS=6,	31925	0.02741
MCL007445	MCL014493	10	9	65	14	20	0	0.222	0.714	PKS=9,	27516	0.02769
MCL000001	MCL011981	19	19	1066	22	279	0	0.024	0.864	DMAT+PKS=2,HYBRID+PKS=2,NRPS+PKS=1,PKS=13,PKS-Like=1,	344	0.00872
MCL011563	MCL012605	7	6	24	19	5	2	0.368	0.412	NRPS=5,NRPS+PKS=1,	31925	0.02741
MCL008172	MCL011043	21	20	55	27	7	2	0.438	0.84	DMAT+PKS=1,PKS=19,	27516	0.0016
MCL000442	MCL018315	6	6	122	8	19	1	0.058	0.857	NRPS+PKS-Like=1,PKS+PKS-Like=1,PKS-Like=4,	5776	0.04882
MCL007449	MCL014259	9	7	64	14	15	3	0.184	0.818	PKS=7,	27516	0.04245
MCL000248	MCL012041	9	6	153	22	39	2	0.079	0.45	HYBRID=4,HYBRID+PKS=1,PKS=1,	5776	0.04882
MCL000001	MCL012250	15	13	1066	21	279	3	0.019	0.833	PKS=13,	344	0.03198
MCL015039	MCL017540	6	5	12	8	0	1	0.5	0.857	HYBRID=5,	31925	0.04019
MCL000423	MCL009714	21	20	124	38	23	4	0.208	0.618	DMAT=2,NRPS=14,NRPS+PKS=2,PKS=2,	3161	0.04302
MCL000001	MCL007946	28	25	1066	57	279	6	0.036	0.549	NRPS-Like=1,PKS=23,PKS-Like=1,	135	0.04444
MCL010359	MCL010740	10	9	32	29	7	3	0.4	0.385	PKS=9,	27516	0.02769
MCL004929	MCL006021	31	30	97	88	12	17	0.365	0.437	DMAT=8,DMAT+NRPS+PKS-Like=1,NRPS=17,NRPS+PKS=2,PKS=2,	53178	0.04199
MCL010001	MCL014003	8	8	35	15	13	2	0.364	0.615	HYBRID=1,PKS=7,	31925	0.01485
MCL011311	MCL015726	8	7	25	11	6	1	0.421	0.8	NRPS+PKS=1,PKS=5,PKS-Like=1,	31925	0.02027
MCL000867	MCL003653	62	61	104	100	2	3	0.608	0.639	NRPS-Like=59,NRPS-Like+PKS=1,NRPS-Like+PKS-Like=1,	12096	0.03943
MCL010808	MCL012404	6	6	29	20	4	3	0.24	0.353	PKS=6,	31925	0.02741
MCL007946	MCL010642	10	8	57	30	11	5	0.217	0.4	PKS=8,	27516	0.03351
MCL006196	MCL008172	26	25	85	55	12	9	0.356	0.565	DMAT=3,DMAT+PKS=2,PKS=20,	14903	0.02275
MCL000006	MCL013139	12	12	620	17	154	2	0.026	0.8	NRPS=11,NRPS+NRPS-Like=1,	145	0.0069
MCL000017	MCL008172	24	24	332	55	69	10	0.091	0.533	DMAT+PKS=2,PKS=19,PKS+PKS-Like=2,PKS-Like=1,	291	0.03436
MCL004929	MCL009381	25	25	97	41	14	4	0.301	0.676	DMAT=3,DMAT+NRPS+PKS-Like=1,NRPS=18,NRPS+PKS=1,PKS=2,	47290	0.02948
MCL000001	MCL007271	47	46	1066	67	274	6	0.059	0.77	HYBRID+PKS=1,PKS=45,	135	0.02222
MCL000275	MCL013159	16	16	146	17	24	0	0.131	0.941	NRPS=6,NRPS+NRPS-Like=1,NRPS+PKS-Like=2,PKS+PKS-Like=1,PKS-Like=6,	5776	0.00537
MCL000017	MCL000974	88	87	332	103	67	5	0.332	0.898	NRPS-Like=1,NRPS-Like+PKS=1,PKS=84,PKS-Like=1,	1098	0.00091
MCL009714	MCL011362	11	10	38	25	6	3	0.344	0.5	NRPS=8,NRPS+PKS=2,	27516	0.02235
MCL000109	MCL014453	7	7	196	14	38	3	0.044	0.636	NRPS=6,NRPS+PKS=1,	2493	0.04412

## Sheet: SC
Table SC: Positional information of all recovered CO-OCCUR clusters
genome code	CO-OCCUR clusterID	proteinID	signature gene annotation	contigID	begin-end position	strand	homolog group
Aaoar1	Aaoar1_c1	Aaoar1_14303	unknown	scaffold_1	2023937-2028368	-	MCL000005
Aaoar1	Aaoar1_c1	Aaoar1_14323	unknown	scaffold_1	2034620-2036698	+	MCL006192
Aaoar1	Aaoar1_c1	Aaoar1_383106	unknown	scaffold_1	2046650-2048663	-	MCL008462
Aaoar1	Aaoar1_c1	Aaoar1_404121	unknown	scaffold_1	2031513-2032875	+	MCL005599
Aaoar1	Aaoar1_c1	Aaoar1_416739	unknown	scaffold_1	2028920-2030940	-	MCL008544
Aaoar1	Aaoar1_c1	Aaoar1_416742	unknown	scaffold_1	2037933-2040031	-	MCL008708
Aaoar1	Aaoar1_c1	Aaoar1_416745	unknown	scaffold_1	2049513-2051141	-	MCL011383
Aaoar1	Aaoar1_c1	Aaoar1_429916	unknown	scaffold_1	2040407-2042137	-	MCL000754
Aaoar1	Aaoar1_c1	Aaoar1_457083	NRPS	scaffold_1	2016660-2022538	-	MCL000006
Aaoar1	Aaoar1_c2	Aaoar1_429931	unknown	scaffold_1	2147661-2149142	+	MCL009506
Aaoar1	Aaoar1_c2	Aaoar1_438364	unknown	scaffold_1	2155859-2156733	+	MCL000926
Aaoar1	Aaoar1_c3	Aaoar1_383231	unknown	scaffold_1	2362752-2364249	+	MCL005599
Aaoar1	Aaoar1_c3	Aaoar1_438408	unknown	scaffold_1	2361315-2362290	-	MCL012882
Aaoar1	Aaoar1_c4	Aaoar1_338244	PKS	scaffold_1	5654562-5662604	-	MCL000001
Aaoar1	Aaoar1_c4	Aaoar1_439112	unknown	scaffold_1	5668382-5670042	-	MCL007271
Aaoar1	Aaoar1_c4	Aaoar1_447200	unknown	scaffold_1	5666277-5668084	+	MCL000478
Aaoar1	Aaoar1_c5	Aaoar1_356217	unknown	scaffold_11	732870-737468	+	MCL000002
Aaoar1	Aaoar1_c5	Aaoar1_356431	unknown	scaffold_11	750376-751002	-	MCL000722
Aaoar1	Aaoar1_c5	Aaoar1_436620	unknown	scaffold_11	727296-730754	-	MCL000002
Aaoar1	Aaoar1_c6	Aaoar1_318592	unknown	scaffold_11	865502-865987	-	MCL012360
Aaoar1	Aaoar1_c6	Aaoar1_472713	PKS	scaffold_11	857062-865059	-	MCL000001
Aaoar1	Aaoar1_c7	Aaoar1_379677	unknown	scaffold_12	1261644-1263020	+	MCL000370
Aaoar1	Aaoar1_c7	Aaoar1_414680	unknown	scaffold_12	1265913-1266930	+	MCL000188
Aaoar1	Aaoar1_c8	Aaoar1_429046	NRPS-Like	scaffold_15	564415-567487	-	MCL007050
Aaoar1	Aaoar1_c8	Aaoar1_429047	unknown	scaffold_15	568494-570134	+	MCL016263
Aaoar1	Aaoar1_c8	Aaoar1_429048	unknown	scaffold_15	570440-572937	+	MCL000292
Aaoar1	Aaoar1_c9	Aaoar1_359747	unknown	scaffold_16	172025-173000	+	MCL007692
Aaoar1	Aaoar1_c9	Aaoar1_474772	PKS	scaffold_16	163563-170353	-	MCL000001
Aaoar1	Aaoar1_c9	Aaoar1_474786	unknown	scaffold_16	174036-178276	+	MCL000005
Aaoar1	Aaoar1_c10	Aaoar1_91860	unknown	scaffold_16	238203-239576	-	MCL000700
Aaoar1	Aaoar1_c10	Aaoar1_91868	NRPS	scaffold_16	241167-256867	+	MCL000006
Aaoar1	Aaoar1_c10	Aaoar1_359501	unknown	scaffold_16	226492-228246	+	MCL008785
Aaoar1	Aaoar1_c10	Aaoar1_359666	unknown	scaffold_16	229914-234810	+	MCL000023
Aaoar1	Aaoar1_c10	Aaoar1_381289	PKS-Like	scaffold_16	219725-224883	-	MCL000209
Aaoar1	Aaoar1_c10	Aaoar1_468598	unknown	scaffold_16	211815-217762	-	MCL000275
Aaoar1	Aaoar1_c11	Aaoar1_92252	unknown	scaffold_16	301772-303985	+	MCL000318
Aaoar1	Aaoar1_c11	Aaoar1_359471	unknown	scaffold_16	294939-296785	-	MCL008297
Aaoar1	Aaoar1_c11	Aaoar1_402639	unknown	scaffold_16	291084-292351	+	MCL013159
Aaoar1	Aaoar1_c11	Aaoar1_415567	unknown	scaffold_16	298930-299899	+	MCL013878
Aaoar1	Aaoar1_c12	Aaoar1_359493	PKS	scaffold_16	460121-468282	+	MCL000001
Aaoar1	Aaoar1_c12	Aaoar1_359778	unknown	scaffold_16	458054-459582	+	MCL007271
Aaoar1	Aaoar1_c12	Aaoar1_429149	unknown	scaffold_16	451549-452751	+	MCL000176
Aaoar1	Aaoar1_c12	Aaoar1_429150	unknown	scaffold_16	452969-454989	-	MCL016264
Aaoar1	Aaoar1_c12	Aaoar1_429151	unknown	scaffold_16	455725-457449	+	MCL010438
Aaoar1	Aaoar1_c13	Aaoar1_93203	unknown	scaffold_17	21718-23475	-	MCL001853
Aaoar1	Aaoar1_c13	Aaoar1_429162	unknown	scaffold_17	26443-27515	-	MCL003818
Aaoar1	Aaoar1_c13	Aaoar1_429165	unknown	scaffold_17	28501-29339	+	MCL003819
Aaoar1	Aaoar1_c13	Aaoar1_429172	unknown	scaffold_17	48945-51065	-	MCL001224
Aaoar1	Aaoar1_c13	Aaoar1_429174	PKS-Like	scaffold_17	53142-54891	+	MCL003170
Aaoar1	Aaoar1_c13	Aaoar1_429176	unknown	scaffold_17	55053-56687	+	MCL005185
Aaoar1	Aaoar1_c14	Aaoar1_96051	PKS	scaffold_17	386379-394235	-	MCL000357
Aaoar1	Aaoar1_c14	Aaoar1_96481	unknown	scaffold_17	398309-399770	+	MCL007445
Aaoar1	Aaoar1_c14	Aaoar1_359872	unknown	scaffold_17	399561-401125	+	MCL011032
Aaoar1	Aaoar1_c14	Aaoar1_360018	unknown	scaffold_17	396412-398138	-	MCL007449
Aaoar1	Aaoar1_c14	Aaoar1_402977	unknown	scaffold_17	394391-396063	+	MCL013160
Aaoar1	Aaoar1_c14	Aaoar1_429283	unknown	scaffold_17	413545-415710	+	MCL011765
Aaoar1	Aaoar1_c14	Aaoar1_445466	unknown	scaffold_17	433160-437618	-	MCL000002
Aaoar1	Aaoar1_c15	Aaoar1_120656	unknown	scaffold_2	2693467-2695102	+	MCL011183
Aaoar1	Aaoar1_c15	Aaoar1_419082	unknown	scaffold_2	2696920-2698400	+	MCL006445
Aaoar1	Aaoar1_c15	Aaoar1_431261	unknown	scaffold_2	2698557-2700737	-	MCL000969
Aaoar1	Aaoar1_c15	Aaoar1_476484	PKS	scaffold_2	2702527-2710615	+	MCL000001
Aaoar1	Aaoar1_c15	Aaoar1_489430	PKS	scaffold_2	2685518-2692656	-	MCL000357
Aaoar1	Aaoar1_c16	Aaoar1_121412	unknown	scaffold_2	2839561-2841099	-	MCL000147
Aaoar1	Aaoar1_c16	Aaoar1_365047	unknown	scaffold_2	2857601-2861039	+	MCL000002
Aaoar1	Aaoar1_c16	Aaoar1_406183	unknown	scaffold_2	2833728-2834918	-	MCL012156
Aaoar1	Aaoar1_c17	Aaoar1_124994	unknown	scaffold_2	3277004-3281348	-	MCL000005
Aaoar1	Aaoar1_c17	Aaoar1_125073	NRPS	scaffold_2	3282847-3299413	+	MCL000006
Aaoar1	Aaoar1_c17	Aaoar1_419284	unknown	scaffold_2	3256268-3258287	-	MCL004766
Aaoar1	Aaoar1_c17	Aaoar1_419298	unknown	scaffold_2	3299569-3301302	-	MCL004314
Aaoar1	Aaoar1_c17	Aaoar1_431388	unknown	scaffold_2	3272861-3274556	-	MCL001038
Aaoar1	Aaoar1_c17	Aaoar1_459312	unknown	scaffold_2	3253968-3254885	-	MCL006480
Aaoar1	Aaoar1_c18	Aaoar1_125381	unknown	scaffold_2	3338684-3340480	-	MCL001516
Aaoar1	Aaoar1_c18	Aaoar1_125444	PKS-Like	scaffold_2	3350499-3356603	+	MCL000209
Aaoar1	Aaoar1_c18	Aaoar1_125513	unknown	scaffold_2	3367567-3369610	+	MCL000369
Aaoar1	Aaoar1_c18	Aaoar1_341903	unknown	scaffold_2	3340769-3347078	-	MCL000275
Aaoar1	Aaoar1_c18	Aaoar1_365350	unknown	scaffold_2	3372434-3374144	+	MCL004231
Aaoar1	Aaoar1_c18	Aaoar1_386775	unknown	scaffold_2	3401091-3402564	+	MCL003499
Aaoar1	Aaoar1_c18	Aaoar1_419321	unknown	scaffold_2	3364894-3365724	+	MCL007012
Aaoar1	Aaoar1_c18	Aaoar1_419322	unknown	scaffold_2	3365371-3366116	+	MCL007012
Aaoar1	Aaoar1_c18	Aaoar1_448133	unknown	scaffold_2	3359346-3361286	+	MCL005176
Aaoar1	Aaoar1_c18	Aaoar1_489603	unknown	scaffold_2	3361945-3363979	+	MCL007865
Aaoar1	Aaoar1_c19	Aaoar1_477221	unknown	scaffold_2	4388869-4389935	-	MCL000370
Aaoar1	Aaoar1_c19	Aaoar1_477224	unknown	scaffold_2	4390460-4393098	+	MCL000843
Aaoar1	Aaoar1_c20	Aaoar1_340464	unknown	scaffold_2	5003340-5007468	-	MCL000005
Aaoar1	Aaoar1_c20	Aaoar1_340622	NRPS	scaffold_2	4958688-4980872	-	MCL000006
Aaoar1	Aaoar1_c20	Aaoar1_419833	unknown	scaffold_2	4988506-4994131	+	MCL000023
Aaoar1	Aaoar1_c22	Aaoar1_387622	unknown	scaffold_3	10145-11341	+	MCL014259
Aaoar1	Aaoar1_c22	Aaoar1_477730	PKS	scaffold_3	4106-01-01	-	MCL000001
Aaoar1	Aaoar1_c22	Aaoar1_477738	unknown	scaffold_3	6775-8476	+	MCL007449
Aaoar1	Aaoar1_c23	Aaoar1_366563	PKS	scaffold_3	590795-596882	-	MCL000017
Aaoar1	Aaoar1_c23	Aaoar1_387966	unknown	scaffold_3	589318-590519	-	MCL006196
Aaoar1	Aaoar1_c23	Aaoar1_407124	unknown	scaffold_3	601958-602919	-	MCL011043
Aaoar1	Aaoar1_c23	Aaoar1_420062	unknown	scaffold_3	580440-581892	-	MCL000279
Aaoar1	Aaoar1_c23	Aaoar1_420064	unknown	scaffold_3	584069-585787	-	MCL000494
Aaoar1	Aaoar1_c23	Aaoar1_420070	unknown	scaffold_3	603495-605342	-	MCL009378
Aaoar1	Aaoar1_c23	Aaoar1_420072	unknown	scaffold_3	606368-608222	-	MCL008172
Aaoar1	Aaoar1_c23	Aaoar1_420073	DMAT	scaffold_3	610109-611768	-	MCL005204
Aaoar1	Aaoar1_c23	Aaoar1_440162	unknown	scaffold_3	576678-577692	-	MCL008476
Aaoar1	Aaoar1_c23	Aaoar1_448803	unknown	scaffold_3	586274-588843	-	MCL011218
Aaoar1	Aaoar1_c23	Aaoar1_460135	unknown	scaffold_3	582743-583591	+	MCL007510
Aaoar1	Aaoar1_c24	Aaoar1_343824	NRPS-Like	scaffold_3	1448180-1451933	-	MCL000867
Aaoar1	Aaoar1_c24	Aaoar1_420390	unknown	scaffold_3	1452422-1455101	+	MCL003653
Aaoar1	Aaoar1_c25	Aaoar1_162010	unknown	scaffold_3	2997215-2998745	-	MCL006719
Aaoar1	Aaoar1_c25	Aaoar1_479145	DMAT	scaffold_3	3003460-3005145	+	MCL005204
Aaoar1	Aaoar1_c26	Aaoar1_345420	PKS	scaffold_3	4378991-4385590	-	MCL000017
Aaoar1	Aaoar1_c26	Aaoar1_461357	unknown	scaffold_3	4400968-4404061	+	MCL000974
Aaoar1	Aaoar1_c26	Aaoar1_461359	unknown	scaffold_3	4410389-4411313	+	MCL003939
Aaoar1	Aaoar1_c26	Aaoar1_491380	unknown	scaffold_3	4374957-4376172	-	MCL004903
Aaoar1	Aaoar1_c27	Aaoar1_183853	unknown	scaffold_4	1423284-1425563	+	MCL000070
Aaoar1	Aaoar1_c27	Aaoar1_391012	unknown	scaffold_4	1425816-1430931	-	MCL000003
Aaoar1	Aaoar1_c28	Aaoar1_186783	unknown	scaffold_4	1819481-1821070	+	MCL002006
Aaoar1	Aaoar1_c28	Aaoar1_369769	unknown	scaffold_4	1821549-1824254	-	MCL000016
Aaoar1	Aaoar1_c28	Aaoar1_391156	NRPS-Like	scaffold_4	1803390-1806681	-	MCL006331
Aaoar1	Aaoar1_c28	Aaoar1_422170	unknown	scaffold_4	1816409-1817885	+	MCL001400
Aaoar1	Aaoar1_c29	Aaoar1_348900	unknown	scaffold_5	181539-186174	-	MCL000003
Aaoar1	Aaoar1_c29	Aaoar1_392296	unknown	scaffold_5	211150-213752	-	MCL000843
Aaoar1	Aaoar1_c29	Aaoar1_481573	PKS	scaffold_5	189750-197213	+	MCL000001
Aaoar1	Aaoar1_c30	Aaoar1_423320	unknown	scaffold_5	651800-653828	+	MCL000248
Aaoar1	Aaoar1_c30	Aaoar1_492988	unknown	scaffold_5	643645-644955	-	MCL016912
Aaoar1	Aaoar1_c31	Aaoar1_481793	PKS	scaffold_5	682554-690831	-	MCL000001
Aaoar1	Aaoar1_c31	Aaoar1_481795	unknown	scaffold_5	691234-692077	+	MCL008279
Aaoar1	Aaoar1_c31	Aaoar1_481797	unknown	scaffold_5	695777-696973	+	MCL011981
Aaoar1	Aaoar1_c32	Aaoar1_213619	unknown	scaffold_5	787518-788691	-	MCL007111
Aaoar1	Aaoar1_c32	Aaoar1_371124	unknown	scaffold_5	795953-797906	+	MCL000109
Aaoar1	Aaoar1_c32	Aaoar1_451449	unknown	scaffold_5	789341-790380	+	MCL014698
Aaoar1	Aaoar1_c32	Aaoar1_493020	PKS	scaffold_5	778922-786099	-	MCL000001
Aaoar1	Aaoar1_c33	Aaoar1_213727	unknown	scaffold_5	816712-818572	+	MCL010107
Aaoar1	Aaoar1_c33	Aaoar1_213944	unknown	scaffold_5	829978-831761	-	MCL011362
Aaoar1	Aaoar1_c33	Aaoar1_214140	unknown	scaffold_5	835480-836714	+	MCL012133
Aaoar1	Aaoar1_c33	Aaoar1_348506	unknown	scaffold_5	832600-833608	+	MCL000423
Aaoar1	Aaoar1_c33	Aaoar1_410164	unknown	scaffold_5	834055-835227	+	MCL014271
Aaoar1	Aaoar1_c33	Aaoar1_410167	unknown	scaffold_5	838482-839782	+	MCL009714
Aaoar1	Aaoar1_c33	Aaoar1_423360	unknown	scaffold_5	813541-814762	+	MCL009381
Aaoar1	Aaoar1_c33	Aaoar1_423362	unknown	scaffold_5	814894-816514	-	MCL011563
Aaoar1	Aaoar1_c33	Aaoar1_423365	unknown	scaffold_5	818884-820093	+	MCL010010
Aaoar1	Aaoar1_c33	Aaoar1_423366	unknown	scaffold_5	819924-821101	-	MCL007003
Aaoar1	Aaoar1_c33	Aaoar1_423368	unknown	scaffold_5	821396-823625	+	MCL000248
Aaoar1	Aaoar1_c33	Aaoar1_423375	unknown	scaffold_5	836692-838350	-	MCL012605
Aaoar1	Aaoar1_c33	Aaoar1_423377	unknown	scaffold_5	839521-841431	-	MCL004929
Aaoar1	Aaoar1_c33	Aaoar1_423378	unknown	scaffold_5	841579-844732	+	MCL000040
Aaoar1	Aaoar1_c33	Aaoar1_423380	NRPS	scaffold_5	845021-849901	+	MCL005941
Aaoar1	Aaoar1_c33	Aaoar1_451479	DMAT	scaffold_5	849909-853108	-	MCL006021
Aaoar1	Aaoar1_c33	Aaoar1_481875	unknown	scaffold_5	859721-861362	-	MCL008936
Aaoar1	Aaoar1_c34	Aaoar1_441934	unknown	scaffold_5	1133644-1140381	+	MCL000160
Aaoar1	Aaoar1_c34	Aaoar1_463318	unknown	scaffold_5	1131215-1132190	-	MCL010037
Aaoar1	Aaoar1_c35	Aaoar1_442010	unknown	scaffold_5	1615161-1616934	+	MCL007214
Aaoar1	Aaoar1_c35	Aaoar1_463471	PKS	scaffold_5	1604138-1611776	-	MCL000001
Aaoar1	Aaoar1_c36	Aaoar1_371668	DMAT	scaffold_5	2005444-2007415	-	MCL006021
Aaoar1	Aaoar1_c36	Aaoar1_463608	unknown	scaffold_5	2016989-2017909	+	MCL000176
Aaoar1	Aaoar1_c37	Aaoar1_423985	NRPS	scaffold_5	2585124-2590364	-	MCL005941
Aaoar1	Aaoar1_c37	Aaoar1_423990	unknown	scaffold_5	2602631-2604200	+	MCL006450
Aaoar1	Aaoar1_c37	Aaoar1_451964	unknown	scaffold_5	2591416-2593794	-	MCL012574
Aaoar1	Aaoar1_c38	Aaoar1_452003	PKS	scaffold_5	2730529-2738658	+	MCL000001
Aaoar1	Aaoar1_c38	Aaoar1_482641	unknown	scaffold_5	2727419-2729742	+	MCL009666
Aaoar1	Aaoar1_c39	Aaoar1_348306	unknown	scaffold_5	2871878-2873772	-	MCL000789
Aaoar1	Aaoar1_c39	Aaoar1_372102	unknown	scaffold_5	2874496-2878640	-	MCL000005
Aaoar1	Aaoar1_c39	Aaoar1_372104	PKS	scaffold_5	2881790-2888743	+	MCL000001
Aaoar1	Aaoar1_c39	Aaoar1_482765	unknown	scaffold_5	2879592-2880407	-	MCL007692
Aaoar1	Aaoar1_c40	Aaoar1_372887	PKS	scaffold_6	1061373-1067907	-	MCL000357
Aaoar1	Aaoar1_c40	Aaoar1_424476	unknown	scaffold_6	1056567-1058386	+	MCL005009
Aaoar1	Aaoar1_c41	Aaoar1_249196	unknown	scaffold_6	2290554-2292367	-	MCL006953
Aaoar1	Aaoar1_c41	Aaoar1_249318	unknown	scaffold_6	2311378-2312990	-	MCL000623
Aaoar1	Aaoar1_c42	Aaoar1_484025	unknown	scaffold_6	2833122-2834824	-	MCL007449
Aaoar1	Aaoar1_c42	Aaoar1_484031	PKS	scaffold_6	2837522-2843950	+	MCL000001
Aaoar1	Aaoar1_c43	Aaoar1_484066	unknown	scaffold_7	17042-18441	-	MCL012404
Aaoar1	Aaoar1_c43	Aaoar1_494436	unknown	scaffold_7	19877-21687	+	MCL010359
Aaoar1	Aaoar1_c44	Aaoar1_396071	unknown	scaffold_7	1264586-1269297	-	MCL000005
Aaoar1	Aaoar1_c44	Aaoar1_396076	NRPS-Like	scaffold_7	1277202-1279262	+	MCL000027
Aaoar1	Aaoar1_c44	Aaoar1_443164	unknown	scaffold_7	1273436-1275412	+	MCL000292
Aaoar1	Aaoar1_c45	Aaoar1_396920	PKS	scaffold_8	771578-780039	-	MCL000001
Aaoar1	Aaoar1_c45	Aaoar1_425940	unknown	scaffold_8	780717-782306	+	MCL011981
Aciri1_meta	Aciri1_meta_c1	Aciri1_meta_135572	unknown	5WFSArich_Contig_00031	6279-8011	+	MCL000374
Aciri1_meta	Aciri1_meta_c1	Aciri1_meta_156893	NRPS-Like	5WFSArich_Contig_00031	8274-11676	-	MCL000368
Aciri1_meta	Aciri1_meta_c2	Aciri1_meta_138912	unknown	5WFSArich_Contig_00746	60313-62342	+	MCL000179
Aciri1_meta	Aciri1_meta_c2	Aciri1_meta_159774	unknown	5WFSArich_Contig_00746	45892-46916	+	MCL003164
Aciri1_meta	Aciri1_meta_c3	Aciri1_meta_139154	unknown	5WFSArich_Contig_00763	64490-67517	-	MCL000974
Aciri1_meta	Aciri1_meta_c3	Aciri1_meta_139184	unknown	5WFSArich_Contig_00763	57572-58582	-	MCL005059
Aciri1_meta	Aciri1_meta_c3	Aciri1_meta_139194	unknown	5WFSArich_Contig_00763	61352-62210	-	MCL003939
Aciri1_meta	Aciri1_meta_c3	Aciri1_meta_257149	unknown	5WFSArich_Contig_00763	58775-60218	+	MCL011079
Aciri1_meta	Aciri1_meta_c4	Aciri1_meta_140032	unknown	5WFSArich_Contig_01024	261-1911	-	MCL011480
Aciri1_meta	Aciri1_meta_c4	Aciri1_meta_160746	unknown	5WFSArich_Contig_01024	2539-4521	-	MCL000016
Aciri1_meta	Aciri1_meta_c5	Aciri1_meta_76367	unknown	5WFSArich_Contig_01046	272-1356	+	MCL000131
Aciri1_meta	Aciri1_meta_c5	Aciri1_meta_269540	unknown	5WFSArich_Contig_01046	18086-20914	+	MCL000292
Aciri1_meta	Aciri1_meta_c6	Aciri1_meta_143534	unknown	5WFSArich_Contig_02124	18079-22699	+	MCL000003
Aciri1_meta	Aciri1_meta_c6	Aciri1_meta_143560	unknown	5WFSArich_Contig_02124	625-5161	+	MCL000023
Aciri1_meta	Aciri1_meta_c7	Aciri1_meta_30538	PKS	5WFSArich_Contig_02402	9924-18215	+	MCL000001
Aciri1_meta	Aciri1_meta_c7	Aciri1_meta_165336	unknown	5WFSArich_Contig_02402	18326-19245	-	MCL012139
Aciri1_meta	Aciri1_meta_c7	Aciri1_meta_351164	unknown	5WFSArich_Contig_02402	7191-9064	-	MCL015138
Aciri1_meta	Aciri1_meta_c8	Aciri1_meta_30540	unknown	5WFSArich_Contig_02403	242-1969	-	MCL012019
Aciri1_meta	Aciri1_meta_c8	Aciri1_meta_183865	unknown	5WFSArich_Contig_02403	2227-3638	-	MCL009828
Aciri1_meta	Aciri1_meta_c9	Aciri1_meta_31297	PKS-Like	5WFSArich_Contig_02720	20263-21652	+	MCL003170
Aciri1_meta	Aciri1_meta_c9	Aciri1_meta_31303	unknown	5WFSArich_Contig_02720	42383-44158	-	MCL000530
Aciri1_meta	Aciri1_meta_c9	Aciri1_meta_89955	unknown	5WFSArich_Contig_02720	46373-48081	-	MCL003818
Aciri1_meta	Aciri1_meta_c9	Aciri1_meta_89956	unknown	5WFSArich_Contig_02720	48290-49179	+	MCL003819
Aciri1_meta	Aciri1_meta_c9	Aciri1_meta_115756	unknown	5WFSArich_Contig_02720	21830-22906	+	MCL005185
Aciri1_meta	Aciri1_meta_c9	Aciri1_meta_379960	unknown	5WFSArich_Contig_02720	23226-24606	-	MCL001853
Aciri1_meta	Aciri1_meta_c10	Aciri1_meta_107430	NRPS	5WFSArich_Contig_02823	27591-43074	-	MCL000006
Aciri1_meta	Aciri1_meta_c10	Aciri1_meta_147577	unknown	5WFSArich_Contig_02823	44407-48358	+	MCL000005
Aciri1_meta	Aciri1_meta_c10	Aciri1_meta_147581	unknown	5WFSArich_Contig_02823	49427-50857	+	MCL001038
Aciri1_meta	Aciri1_meta_c11	Aciri1_meta_91919	unknown	5WFSArich_Contig_03690	10527-12452	-	MCL000016
Aciri1_meta	Aciri1_meta_c11	Aciri1_meta_150878	unknown	5WFSArich_Contig_03690	26355-28283	-	MCL000789
Aciri1_meta	Aciri1_meta_c12	Aciri1_meta_34224	unknown	5WFSArich_Contig_04531	9388-9787	-	MCL003951
Aciri1_meta	Aciri1_meta_c12	Aciri1_meta_484203	unknown	5WFSArich_Contig_04531	9937-11155	+	MCL013602
Aciri1_meta	Aciri1_meta_c13	Aciri1_meta_93446	unknown	5WFSArich_Contig_04532	5738-12480	-	MCL000275
Aciri1_meta	Aciri1_meta_c13	Aciri1_meta_132499	unknown	5WFSArich_Contig_04532	3062-4006	+	MCL004231
Aciri1_meta	Aciri1_meta_c13	Aciri1_meta_153938	PKS-Like	5WFSArich_Contig_04532	13870-19650	+	MCL000209
Aciri1_meta	Aciri1_meta_c13	Aciri1_meta_484206	unknown	5WFSArich_Contig_04532	999-2840	-	MCL003499
Aciri1_meta	Aciri1_meta_c14	Aciri1_meta_93954	unknown	5WFSArich_Contig_04894	11576-14154	-	MCL007777
Aciri1_meta	Aciri1_meta_c14	Aciri1_meta_110345	unknown	5WFSArich_Contig_04894	3341-4537	+	MCL000700
Altal1	Altal1_c1	Altal1_23042	unknown	scaffold_1	1061054-1062747	+	MCL005185
Altal1	Altal1_c1	Altal1_925453	PKS-Like	scaffold_1	1059271-1060901	+	MCL003170
Altal1	Altal1_c1	Altal1_925682	unknown	scaffold_1	1014849-1021058	+	MCL000530
Altal1	Altal1_c1	Altal1_1004083	unknown	scaffold_1	1058120-1058839	+	MCL010525
Altal1	Altal1_c1	Altal1_1015395	unknown	scaffold_1	1043478-1044897	-	MCL003164
Altal1	Altal1_c1	Altal1_1056166	unknown	scaffold_1	1053464-1054672	-	MCL008285
Altal1	Altal1_c1	Altal1_1056167	unknown	scaffold_1	1055446-1057273	-	MCL001224
Altal1	Altal1_c2	Altal1_1004120	unknown	scaffold_1	1152277-1152775	-	MCL003819
Altal1	Altal1_c2	Altal1_1015432	unknown	scaffold_1	1155546-1157179	+	MCL001853
Altal1	Altal1_c2	Altal1_1090043	unknown	scaffold_1	1153065-1154739	+	MCL003818
Altal1	Altal1_c3	Altal1_52021	unknown	scaffold_1	2090386-2092545	-	MCL000374
Altal1	Altal1_c3	Altal1_953318	unknown	scaffold_1	2084187-2085577	-	MCL015297
Altal1	Altal1_c4	Altal1_69570	unknown	scaffold_10	279879-281657	+	MCL005599
Altal1	Altal1_c4	Altal1_69691	unknown	scaffold_10	283059-285284	+	MCL006192
Altal1	Altal1_c4	Altal1_935643	unknown	scaffold_10	261281-262424	+	MCL007738
Altal1	Altal1_c4	Altal1_1020274	unknown	scaffold_10	272837-274124	+	MCL009708
Altal1	Altal1_c4	Altal1_1020276	unknown	scaffold_10	278227-279795	-	MCL008544
Altal1	Altal1_c4	Altal1_1031046	unknown	scaffold_10	273951-277927	-	MCL000005
Altal1	Altal1_c4	Altal1_1061171	NRPS	scaffold_10	265810-271739	-	MCL000006
Altal1	Altal1_c4	Altal1_1061183	unknown	scaffold_10	302306-303531	+	MCL009964
Altal1	Altal1_c5	Altal1_115046	unknown	scaffold_11	528517-530144	+	MCL009964
Altal1	Altal1_c5	Altal1_894371	unknown	scaffold_11	516782-518554	-	MCL007115
Altal1	Altal1_c5	Altal1_1040840	unknown	scaffold_11	519217-521167	-	MCL000193
Altal1	Altal1_c6	Altal1_1031685	unknown	scaffold_12	45114-46939	+	MCL008297
Altal1	Altal1_c6	Altal1_1041031	unknown	scaffold_12	42727-44280	+	MCL000700
Altal1	Altal1_c7	Altal1_174114	unknown	scaffold_14	278032-280406	-	MCL007946
Altal1	Altal1_c7	Altal1_938903	unknown	scaffold_14	284947-286509	+	MCL007603
Altal1	Altal1_c7	Altal1_1096114	PKS	scaffold_14	287648-295908	+	MCL000001
Altal1	Altal1_c8	Altal1_176262	unknown	scaffold_14	416491-418426	+	MCL000762
Altal1	Altal1_c8	Altal1_176278	PKS	scaffold_14	401091-414144	-	MCL000001
Altal1	Altal1_c8	Altal1_939415	unknown	scaffold_14	425088-426645	+	MCL008936
Altal1	Altal1_c8	Altal1_1062850	unknown	scaffold_14	414687-415820	+	MCL014403
Altal1	Altal1_c9	Altal1_1021810	unknown	scaffold_14	475565-481387	-	MCL000003
Altal1	Altal1_c9	Altal1_1021811	unknown	scaffold_14	482299-484399	-	MCL000754
Altal1	Altal1_c10	Altal1_181307	unknown	scaffold_14	715696-716952	+	MCL000176
Altal1	Altal1_c10	Altal1_181318	unknown	scaffold_14	723736-726064	-	MCL008708
Altal1	Altal1_c10	Altal1_938817	unknown	scaffold_14	699393-701369	-	MCL008462
Altal1	Altal1_c11	Altal1_1037236	unknown	scaffold_2	62895-64639	+	MCL010359
Altal1	Altal1_c11	Altal1_1056733	unknown	scaffold_2	46037-46884	+	MCL000176
Altal1	Altal1_c11	Altal1_1090532	unknown	scaffold_2	35279-36209	-	MCL000176
Altal1	Altal1_c12	Altal1_307380	unknown	scaffold_2	760596-763148	+	MCL003653
Altal1	Altal1_c12	Altal1_1016196	NRPS-Like	scaffold_2	756422-760482	-	MCL000867
Altal1	Altal1_c12	Altal1_1016201	unknown	scaffold_2	775264-777579	+	MCL000179
Altal1	Altal1_c13	Altal1_364501	unknown	scaffold_20	575705-580933	-	MCL000023
Altal1	Altal1_c13	Altal1_364557	unknown	scaffold_20	572066-574012	-	MCL000160
Altal1	Altal1_c13	Altal1_943454	unknown	scaffold_20	613865-616002	-	MCL010059
Altal1	Altal1_c13	Altal1_1011997	unknown	scaffold_20	574612-575570	+	MCL010037
Altal1	Altal1_c13	Altal1_1023713	unknown	scaffold_20	567620-571143	-	MCL000160
Altal1	Altal1_c13	Altal1_1023722	unknown	scaffold_20	620398-622075	-	MCL014391
Altal1	Altal1_c13	Altal1_1064818	NRPS	scaffold_20	584621-606659	+	MCL000006
Altal1	Altal1_c14	Altal1_896392	unknown	scaffold_21	661052-662167	+	MCL004278
Altal1	Altal1_c14	Altal1_997246	unknown	scaffold_21	657310-658799	-	MCL011846
Altal1	Altal1_c14	Altal1_1024016	unknown	scaffold_21	653619-654547	-	MCL012263
Altal1	Altal1_c14	Altal1_1065118	NRPS-Like	scaffold_21	638788-642172	-	MCL000368
Altal1	Altal1_c15	Altal1_943982	unknown	scaffold_21	764105-765298	+	MCL011248
Altal1	Altal1_c15	Altal1_944156	unknown	scaffold_21	756650-757660	+	MCL012983
Altal1	Altal1_c15	Altal1_1024048	unknown	scaffold_21	757917-760217	-	MCL000179
Altal1	Altal1_c15	Altal1_1024049	unknown	scaffold_21	760777-762115	+	MCL000188
Altal1	Altal1_c15	Altal1_1034223	unknown	scaffold_21	762123-763761	-	MCL000252
Altal1	Altal1_c15	Altal1_1043412	unknown	scaffold_21	765658-767660	-	MCL012250
Altal1	Altal1_c15	Altal1_1053365	PKS	scaffold_21	767826-776928	+	MCL000001
Altal1	Altal1_c16	Altal1_430591	unknown	scaffold_24	103459-105728	+	MCL009666
Altal1	Altal1_c16	Altal1_1012835	unknown	scaffold_24	100088-101832	-	MCL000478
Altal1	Altal1_c17	Altal1_945751	unknown	scaffold_24	470414-472053	-	MCL011141
Altal1	Altal1_c17	Altal1_946066	unknown	scaffold_24	472912-474559	+	MCL009662
Altal1	Altal1_c17	Altal1_998854	unknown	scaffold_24	479392-480338	+	MCL007483
Altal1	Altal1_c17	Altal1_1012953	PKS	scaffold_24	459757-469159	-	MCL000001
Altal1	Altal1_c17	Altal1_1079314	unknown	scaffold_24	474952-476565	+	MCL009662
Altal1	Altal1_c17	Altal1_1098958	unknown	scaffold_24	477088-478817	+	MCL009662
Altal1	Altal1_c18	Altal1_528893	unknown	scaffold_3	804147-805502	-	MCL003939
Altal1	Altal1_c18	Altal1_529095	unknown	scaffold_3	834716-835947	+	MCL004903
Altal1	Altal1_c18	Altal1_928213	unknown	scaffold_3	790295-791224	-	MCL005059
Altal1	Altal1_c18	Altal1_1028346	unknown	scaffold_3	809481-812753	-	MCL000974
Altal1	Altal1_c18	Altal1_1057721	PKS	scaffold_3	824577-831115	+	MCL000017
Altal1	Altal1_c19	Altal1_545549	PKS	scaffold_3	1593926-1598924	+	MCL000017
Altal1	Altal1_c19	Altal1_1081957	unknown	scaffold_3	1586809-1588245	-	MCL009973
Altal1	Altal1_c20	Altal1_974632	unknown	scaffold_30	12572-14404	-	MCL000248
Altal1	Altal1_c20	Altal1_1044522	NRPS-Like	scaffold_30	21481-24005	-	MCL000027
Altal1	Altal1_c20	Altal1_1082050	unknown	scaffold_30	14990-16448	+	MCL010255
Altal1	Altal1_c21	Altal1_948650	NRPS-Like	scaffold_31	23173-27957	+	MCL000027
Altal1	Altal1_c21	Altal1_1013864	unknown	scaffold_31	20116-21156	-	MCL000711
Altal1	Altal1_c21	Altal1_1035523	NRPS-Like	scaffold_31	14915-16815	-	MCL000027
Altal1	Altal1_c21	Altal1_1099822	unknown	scaffold_31	17104-19520	+	MCL010588
Altal1	Altal1_c22	Altal1_567165	unknown	scaffold_32	281380-283672	-	MCL016274
Altal1	Altal1_c22	Altal1_948756	unknown	scaffold_32	284090-285693	-	MCL010001
Altal1	Altal1_c22	Altal1_1025878	unknown	scaffold_32	278754-279993	-	MCL015123
Altal1	Altal1_c22	Altal1_1067052	PKS	scaffold_32	286828-294677	+	MCL000001
Altal1	Altal1_c23	Altal1_976046	unknown	scaffold_35	208444-213056	+	MCL000005
Altal1	Altal1_c23	Altal1_1083238	unknown	scaffold_35	200532-202387	-	MCL000606
Altal1	Altal1_c24	Altal1_625627	unknown	scaffold_4	603731-604909	+	MCL006480
Altal1	Altal1_c24	Altal1_626812	NRPS	scaffold_4	610039-624864	-	MCL000006
Altal1	Altal1_c24	Altal1_627061	unknown	scaffold_4	601298-603446	+	MCL004766
Altal1	Altal1_c24	Altal1_929285	unknown	scaffold_4	631541-633232	+	MCL001038
Altal1	Altal1_c24	Altal1_1017441	unknown	scaffold_4	641644-643293	+	MCL004314
Altal1	Altal1_c24	Altal1_1091980	unknown	scaffold_4	625598-630283	+	MCL000005
Altal1	Altal1_c25	Altal1_1028779	unknown	scaffold_4	686126-689587	-	MCL003499
Altal1	Altal1_c25	Altal1_1038306	unknown	scaffold_4	675804-678580	+	MCL005516
Altal1	Altal1_c25	Altal1_1058312	unknown	scaffold_4	661172-664202	-	MCL000002
Altal1	Altal1_c26	Altal1_643285	unknown	scaffold_4	1147856-1149962	+	MCL000369
Altal1	Altal1_c26	Altal1_643286	unknown	scaffold_4	1149964-1152124	+	MCL001516
Altal1	Altal1_c26	Altal1_928669	unknown	scaffold_4	1124209-1125309	-	MCL000147
Altal1	Altal1_c26	Altal1_928877	unknown	scaffold_4	1152310-1158620	-	MCL000275
Altal1	Altal1_c26	Altal1_929241	PKS-Like	scaffold_4	1159891-1165581	+	MCL000209
Altal1	Altal1_c26	Altal1_1017639	unknown	scaffold_4	1145413-1146943	+	MCL007012
Altal1	Altal1_c26	Altal1_1028920	unknown	scaffold_4	1178267-1179370	-	MCL004231
Altal1	Altal1_c26	Altal1_1038435	unknown	scaffold_4	1140174-1142316	-	MCL005176
Altal1	Altal1_c26	Altal1_1092178	unknown	scaffold_4	1143053-1145284	+	MCL007865
Altal1	Altal1_c26	Altal1_1092184	unknown	scaffold_4	1166641-1167949	-	MCL009964
Altal1	Altal1_c27	Altal1_950549	unknown	scaffold_40	132933-134590	-	MCL020488
Altal1	Altal1_c27	Altal1_976935	PKS	scaffold_40	144289-153452	+	MCL000001
Altal1	Altal1_c27	Altal1_1036211	unknown	scaffold_40	142244-143689	-	MCL020414
Altal1	Altal1_c27	Altal1_1045246	unknown	scaffold_40	139686-141159	+	MCL010298
Altal1	Altal1_c27	Altal1_1084943	unknown	scaffold_40	130543-132361	+	MCL013861
Altal1	Altal1_c27	Altal1_1084950	unknown	scaffold_40	137391-139178	-	MCL000244
Altal1	Altal1_c29	Altal1_1018286	unknown	scaffold_5	1376360-1377989	-	MCL000279
Altal1	Altal1_c29	Altal1_1059167	unknown	scaffold_5	1379938-1381463	-	MCL007449
Altal1	Altal1_c29	Altal1_1059169	unknown	scaffold_5	1385771-1387601	+	MCL000193
Altal1	Altal1_c30	Altal1_841372	NRPS-Like	scaffold_9	28450-32044	+	MCL006331
Altal1	Altal1_c30	Altal1_934015	unknown	scaffold_9	23685-25013	-	MCL002006
Altal1	Altal1_c30	Altal1_934235	unknown	scaffold_9	33816-35811	+	MCL000016
Altal1	Altal1_c30	Altal1_934552	unknown	scaffold_9	26028-26706	-	MCL001400
Altal1	Altal1_c30	Altal1_1030593	unknown	scaffold_9	17518-22494	-	MCL000003
Altal1	Altal1_c30	Altal1_1060656	unknown	scaffold_9	45407-47090	-	MCL000070
Altal1	Altal1_c31	Altal1_861036	NRPS-Like	scaffold_9	685646-689737	-	MCL000368
Altal1	Altal1_c31	Altal1_934198	unknown	scaffold_9	691982-694303	-	MCL007777
Altal1	Altal1_c31	Altal1_1049790	unknown	scaffold_9	694367-695798	+	MCL008705
Altbr1	Altbr1_c1	Altbr1_1560	unknown	Contig1	417733-418836	+	MCL004231
Altbr1	Altbr1_c1	Altbr1_1565	PKS-Like	Contig1	433046-435602	-	MCL000209
Altbr1	Altbr1_c1	Altbr1_1566	PKS-Like	Contig1	435645-438719	-	MCL000209
Altbr1	Altbr1_c1	Altbr1_1567	unknown	Contig1	440037-446347	+	MCL000275
Altbr1	Altbr1_c1	Altbr1_1568	unknown	Contig1	446808-448631	-	MCL001516
Altbr1	Altbr1_c1	Altbr1_1569	unknown	Contig1	449259-450825	-	MCL000369
Altbr1	Altbr1_c1	Altbr1_1570	unknown	Contig1	452092-453648	-	MCL007012
Altbr1	Altbr1_c1	Altbr1_1571	unknown	Contig1	453964-455649	-	MCL007865
Altbr1	Altbr1_c1	Altbr1_1572	unknown	Contig1	456933-458587	+	MCL005176
Altbr1	Altbr1_c1	Altbr1_1575	unknown	Contig1	485308-486408	+	MCL000147
Altbr1	Altbr1_c2	Altbr1_1741	unknown	Contig1	1154538-1156950	-	MCL005516
Altbr1	Altbr1_c2	Altbr1_1747	unknown	Contig1	1171063-1174212	+	MCL000002
Altbr1	Altbr1_c2	Altbr1_1753	unknown	Contig1	1193158-1194458	-	MCL004314
Altbr1	Altbr1_c2	Altbr1_1756	unknown	Contig1	1203084-1204759	-	MCL001038
Altbr1	Altbr1_c2	Altbr1_1757	unknown	Contig1	1206328-1210433	-	MCL000005
Altbr1	Altbr1_c2	Altbr1_1758	NRPS	Contig1	1211668-1228519	+	MCL000006
Altbr1	Altbr1_c2	Altbr1_1760	unknown	Contig1	1231482-1232106	-	MCL006480
Altbr1	Altbr1_c2	Altbr1_1761	unknown	Contig1	1232938-1234245	-	MCL004766
Altbr1	Altbr1_c3	Altbr1_1912	unknown	Contig1	1612079-1613282	-	MCL012937
Altbr1	Altbr1_c3	Altbr1_1913	unknown	Contig1	1613652-1615433	+	MCL009540
Altbr1	Altbr1_c3	Altbr1_1914	unknown	Contig1	1616009-1618169	-	MCL000109
Altbr1	Altbr1_c3	Altbr1_1915	unknown	Contig1	1618696-1620866	-	MCL011199
Altbr1	Altbr1_c3	Altbr1_1916	PKS	Contig1	1621936-1629339	+	MCL000001
Altbr1	Altbr1_c4	Altbr1_2268	unknown	Contig1	2601129-2602064	-	MCL005059
Altbr1	Altbr1_c4	Altbr1_2275	unknown	Contig1	2615585-2617044	-	MCL003939
Altbr1	Altbr1_c4	Altbr1_2276	unknown	Contig1	2621302-2624583	-	MCL000974
Altbr1	Altbr1_c4	Altbr1_2277	PKS	Contig1	2635481-2638276	+	MCL000017
Altbr1	Altbr1_c4	Altbr1_2278	PKS	Contig1	2638539-2641025	+	MCL000017
Altbr1	Altbr1_c4	Altbr1_2280	unknown	Contig1	2647531-2648366	+	MCL004903
Altbr1	Altbr1_c5	Altbr1_8348	unknown	Contig10	333530-336004	-	MCL000160
Altbr1	Altbr1_c5	Altbr1_8349	unknown	Contig10	336247-337169	-	MCL000160
Altbr1	Altbr1_c5	Altbr1_8350	unknown	Contig10	337572-339210	-	MCL000160
Altbr1	Altbr1_c5	Altbr1_8351	unknown	Contig10	340333-341282	+	MCL010037
Altbr1	Altbr1_c5	Altbr1_8352	unknown	Contig10	341536-346467	-	MCL000023
Altbr1	Altbr1_c5	Altbr1_8354	NRPS	Contig10	350374-355130	+	MCL000006
Altbr1	Altbr1_c5	Altbr1_8356	NRPS	Contig10	356607-372347	+	MCL000006
Altbr1	Altbr1_c5	Altbr1_8360	unknown	Contig10	378577-380714	-	MCL010059
Altbr1	Altbr1_c5	Altbr1_8362	unknown	Contig10	385242-386405	-	MCL014391
Altbr1	Altbr1_c6	Altbr1_8621	NRPS-Like	Contig10	1097275-1100472	-	MCL000368
Altbr1	Altbr1_c6	Altbr1_8626	unknown	Contig10	1110879-1112858	-	MCL011846
Altbr1	Altbr1_c6	Altbr1_8628	unknown	Contig10	1114378-1115673	+	MCL004278
Altbr1	Altbr1_c7	Altbr1_8963	unknown	Contig11	876043-877143	-	MCL012529
Altbr1	Altbr1_c7	Altbr1_8965	NRPS-Like	Contig11	882003-884918	-	MCL007050
Altbr1	Altbr1_c7	Altbr1_8971	PKS	Contig11	900700-901606	+	MCL000357
Altbr1	Altbr1_c8	Altbr1_9410	NRPS	Contig14	215896-236053	-	MCL000006
Altbr1	Altbr1_c8	Altbr1_9411	DMAT	Contig14	237322-238273	+	MCL005204
Altbr1	Altbr1_c9	Altbr1_9725	unknown	Contig15	283109-287373	+	MCL000003
Altbr1	Altbr1_c9	Altbr1_9728	unknown	Contig15	291249-293024	-	MCL000754
Altbr1	Altbr1_c10	Altbr1_9759	unknown	Contig15	388231-389988	+	MCL008708
Altbr1	Altbr1_c10	Altbr1_9764	unknown	Contig15	408950-410938	+	MCL008462
Altbr1	Altbr1_c11	Altbr1_9940	unknown	Contig16	46921-48725	-	MCL000179
Altbr1	Altbr1_c11	Altbr1_9943	unknown	Contig16	55867-57388	-	MCL003653
Altbr1	Altbr1_c11	Altbr1_9944	NRPS-Like	Contig16	57635-59362	+	MCL000867
Altbr1	Altbr1_c11	Altbr1_9945	NRPS-Like	Contig16	59589-60980	+	MCL000867
Altbr1	Altbr1_c12	Altbr1_10280	unknown	Contig19	4129-4869	-	MCL010298
Altbr1	Altbr1_c12	Altbr1_10282	unknown	Contig19	6478-7745	+	MCL000244
Altbr1	Altbr1_c13	Altbr1_4556	PKS	Contig3	2519028-2527870	-	MCL000001
Altbr1	Altbr1_c13	Altbr1_4557	unknown	Contig3	2528610-2530347	+	MCL012250
Altbr1	Altbr1_c13	Altbr1_4558	unknown	Contig3	2530711-2531933	-	MCL011248
Altbr1	Altbr1_c13	Altbr1_4559	unknown	Contig3	2532580-2533746	+	MCL000252
Altbr1	Altbr1_c13	Altbr1_4560	unknown	Contig3	2534041-2534966	-	MCL000188
Altbr1	Altbr1_c13	Altbr1_4561	unknown	Contig3	2535713-2537543	+	MCL000179
Altbr1	Altbr1_c13	Altbr1_4567	PKS	Contig3	2577371-2579404	-	MCL007586
Altbr1	Altbr1_c14	Altbr1_4611	NRPS-Like	Contig4	87374-94613	-	MCL000027
Altbr1	Altbr1_c14	Altbr1_4613	unknown	Contig4	97359-98402	+	MCL000711
Altbr1	Altbr1_c14	Altbr1_4614	unknown	Contig4	100412-101526	-	MCL010588
Altbr1	Altbr1_c15	Altbr1_4787	unknown	Contig4	576809-577561	-	MCL009964
Altbr1	Altbr1_c15	Altbr1_4793	unknown	Contig4	603923-608103	-	MCL006192
Altbr1	Altbr1_c15	Altbr1_4794	unknown	Contig4	609669-611056	-	MCL005599
Altbr1	Altbr1_c15	Altbr1_4795	unknown	Contig4	611632-614235	+	MCL008544
Altbr1	Altbr1_c15	Altbr1_4796	unknown	Contig4	615987-618074	+	MCL000005
Altbr1	Altbr1_c15	Altbr1_4797	unknown	Contig4	618126-618877	-	MCL009708
Altbr1	Altbr1_c15	Altbr1_4798	NRPS	Contig4	619993-627280	+	MCL000006
Altbr1	Altbr1_c15	Altbr1_4799	unknown	Contig4	628398-629552	-	MCL007738
Altbr1	Altbr1_c16	Altbr1_5106	PKS	Contig4	1478122-1484698	-	MCL000001
Altbr1	Altbr1_c16	Altbr1_5107	unknown	Contig4	1485737-1487444	-	MCL011141
Altbr1	Altbr1_c16	Altbr1_5108	unknown	Contig4	1488256-1494094	+	MCL009662
Altbr1	Altbr1_c16	Altbr1_5109	unknown	Contig4	1494707-1495735	+	MCL007483
Altbr1	Altbr1_c17	Altbr1_5241	unknown	Contig4	1878074-1880525	+	MCL007271
Altbr1	Altbr1_c17	Altbr1_5242	PKS	Contig4	1881191-1888887	+	MCL000001
Altbr1	Altbr1_c18	Altbr1_6180	PKS	Contig5	2271738-2274125	-	MCL000001
Altbr1	Altbr1_c18	Altbr1_6181	unknown	Contig5	2277128-2278561	+	MCL010001
Altbr1	Altbr1_c18	Altbr1_6182	unknown	Contig5	2279084-2281040	+	MCL016274
Altbr1	Altbr1_c18	Altbr1_6184	unknown	Contig5	2282911-2284002	+	MCL015123
Altbr1	Altbr1_c19	Altbr1_6272	unknown	Contig6	45788-51996	+	MCL000530
Altbr1	Altbr1_c19	Altbr1_6277	unknown	Contig6	80686-81396	-	MCL003164
Altbr1	Altbr1_c19	Altbr1_6281	unknown	Contig6	89577-90791	-	MCL008285
Altbr1	Altbr1_c19	Altbr1_6282	unknown	Contig6	91460-93383	-	MCL001224
Altbr1	Altbr1_c19	Altbr1_6283	unknown	Contig6	94579-94999	+	MCL010525
Altbr1	Altbr1_c19	Altbr1_6284	PKS-Like	Contig6	95808-97126	+	MCL003170
Altbr1	Altbr1_c19	Altbr1_6285	unknown	Contig6	97428-98827	+	MCL005185
Altbr1	Altbr1_c20	Altbr1_6310	unknown	Contig6	194318-194872	-	MCL003819
Altbr1	Altbr1_c20	Altbr1_6311	unknown	Contig6	195258-196436	+	MCL003818
Altbr1	Altbr1_c20	Altbr1_6312	unknown	Contig6	198196-199042	+	MCL001853
Altbr1	Altbr1_c22	Altbr1_7775	unknown	Contig8	1431815-1433489	-	MCL018965
Altbr1	Altbr1_c22	Altbr1_7776	unknown	Contig8	1434718-1435197	+	MCL008678
Altbr1	Altbr1_c22	Altbr1_7777	unknown	Contig8	1436770-1438396	-	MCL010001
Altbr1	Altbr1_c22	Altbr1_7779	unknown	Contig8	1441675-1442225	-	MCL014003
Altbr1	Altbr1_c22	Altbr1_7780	PKS	Contig8	1443924-1451883	+	MCL000001
Altbr1	Altbr1_c23	Altbr1_8167	unknown	Contig9	1045330-1047013	+	MCL000070
Altbr1	Altbr1_c23	Altbr1_8170	unknown	Contig9	1054566-1056536	-	MCL000016
Altbr1	Altbr1_c23	Altbr1_8172	NRPS-Like	Contig9	1060160-1063365	-	MCL006331
Altbr1	Altbr1_c23	Altbr1_8173	unknown	Contig9	1065243-1065925	+	MCL001400
Altbr1	Altbr1_c23	Altbr1_8174	unknown	Contig9	1067111-1068295	+	MCL002006
Altbr1	Altbr1_c23	Altbr1_8175	unknown	Contig9	1069568-1072497	+	MCL000003
Altbr1	Altbr1_c23	Altbr1_8176	unknown	Contig9	1072597-1074810	+	MCL000003
Amnli1	Amnli1_c1	Amnli1_501657	unknown	scaffold_101	9156-10103	+	MCL000706
Amnli1	Amnli1_c1	Amnli1_585474	PKS	scaffold_101	1063-8690	-	MCL000001
Amnli1	Amnli1_c1	Amnli1_585479	unknown	scaffold_101	10939-12888	-	MCL008626
Amnli1	Amnli1_c1	Amnli1_585483	unknown	scaffold_101	13802-14634	+	MCL000176
Amnli1	Amnli1_c2	Amnli1_412728	unknown	scaffold_102	57050-57937	+	MCL007738
Amnli1	Amnli1_c2	Amnli1_447468	unknown	scaffold_102	48078-51306	-	MCL000926
Amnli1	Amnli1_c3	Amnli1_447694	unknown	scaffold_107	80922-81700	+	MCL008279
Amnli1	Amnli1_c3	Amnli1_549082	unknown	scaffold_107	81775-83625	-	MCL007214
Amnli1	Amnli1_c3	Amnli1_581864	unknown	scaffold_107	72123-72590	+	MCL000722
Amnli1	Amnli1_c3	Amnli1_585876	unknown	scaffold_107	79324-80338	-	MCL007111
Amnli1	Amnli1_c4	Amnli1_377884	unknown	scaffold_11	665191-665632	+	MCL014797
Amnli1	Amnli1_c4	Amnli1_458859	unknown	scaffold_11	662646-664568	+	MCL009797
Amnli1	Amnli1_c4	Amnli1_586391	PKS	scaffold_11	643623-650252	-	MCL000357
Amnli1	Amnli1_c4	Amnli1_586395	NRPS-Like	scaffold_11	650690-654009	+	MCL010173
Amnli1	Amnli1_c4	Amnli1_586398	unknown	scaffold_11	654424-655851	-	MCL015093
Amnli1	Amnli1_c4	Amnli1_586402	unknown	scaffold_11	656342-658744	+	MCL011880
Amnli1	Amnli1_c5	Amnli1_38552	unknown	scaffold_112	28265-30047	-	MCL014677
Amnli1	Amnli1_c5	Amnli1_539774	unknown	scaffold_112	30457-32879	-	MCL000283
Amnli1	Amnli1_c5	Amnli1_549177	PKS	scaffold_112	34233-39628	+	MCL007586
Amnli1	Amnli1_c6	Amnli1_582396	unknown	scaffold_128	64917-66332	+	MCL009964
Amnli1	Amnli1_c6	Amnli1_582397	unknown	scaffold_128	66895-68259	+	MCL009964
Amnli1	Amnli1_c6	Amnli1_625148	unknown	scaffold_128	85010-87289	-	MCL000179
Amnli1	Amnli1_c7	Amnli1_427164	unknown	scaffold_13	306073-307747	+	MCL007946
Amnli1	Amnli1_c7	Amnli1_427292	unknown	scaffold_13	301864-303411	+	MCL007603
Amnli1	Amnli1_c7	Amnli1_459420	unknown	scaffold_13	303819-305054	+	MCL010642
Amnli1	Amnli1_c7	Amnli1_587875	PKS	scaffold_13	290724-298764	-	MCL000001
Amnli1	Amnli1_c8	Amnli1_427518	unknown	scaffold_14	556648-558684	-	MCL011532
Amnli1	Amnli1_c8	Amnli1_560937	unknown	scaffold_14	559285-561056	+	MCL013896
Amnli1	Amnli1_c8	Amnli1_560938	PKS	scaffold_14	562586-571173	+	MCL000001
Amnli1	Amnli1_c9	Amnli1_450420	unknown	scaffold_154	42226-46662	+	MCL000762
Amnli1	Amnli1_c9	Amnli1_450422	PKS	scaffold_154	29572-41664	-	MCL000001
Amnli1	Amnli1_c9	Amnli1_527808	unknown	scaffold_154	17410-18734	+	MCL000176
Amnli1	Amnli1_c9	Amnli1_527820	unknown	scaffold_154	49356-51411	+	MCL014687
Amnli1	Amnli1_c9	Amnli1_568060	DMAT	scaffold_154	46533-48843	-	MCL006021
Amnli1	Amnli1_c10	Amnli1_383368	unknown	scaffold_162	24905-26788	-	MCL014026
Amnli1	Amnli1_c10	Amnli1_477949	unknown	scaffold_162	27067-28815	-	MCL011734
Amnli1	Amnli1_c10	Amnli1_527896	PKS	scaffold_162	10477-18283	-	MCL000001
Amnli1	Amnli1_c10	Amnli1_549682	unknown	scaffold_162	23425-24462	-	MCL010253
Amnli1	Amnli1_c11	Amnli1_450855	PKS	scaffold_167	14482-27328	-	MCL000001
Amnli1	Amnli1_c11	Amnli1_450871	unknown	scaffold_167	310-1392	-	MCL000762
Amnli1	Amnli1_c11	Amnli1_503895	unknown	scaffold_167	1613-3664	-	MCL000248
Amnli1	Amnli1_c12	Amnli1_532479	unknown	scaffold_18	585195-586208	+	MCL000279
Amnli1	Amnli1_c12	Amnli1_573372	unknown	scaffold_18	577027-579177	-	MCL000193
Amnli1	Amnli1_c13	Amnli1_106180	unknown	scaffold_183	8155-9197	+	MCL007288
Amnli1	Amnli1_c13	Amnli1_478255	unknown	scaffold_183	30529-31621	+	MCL000176
Amnli1	Amnli1_c13	Amnli1_549789	unknown	scaffold_183	15173-16188	-	MCL000706
Amnli1	Amnli1_c13	Amnli1_557923	unknown	scaffold_183	26268-28216	+	MCL008626
Amnli1	Amnli1_c13	Amnli1_568261	unknown	scaffold_183	9765-11776	+	MCL012574
Amnli1	Amnli1_c13	Amnli1_591551	unknown	scaffold_183	6222-7975	-	MCL008626
Amnli1	Amnli1_c13	Amnli1_591559	PKS	scaffold_183	17434-24754	+	MCL000001
Amnli1	Amnli1_c14	Amnli1_451403	unknown	scaffold_187	538-1076	-	MCL007111
Amnli1	Amnli1_c14	Amnli1_591657	unknown	scaffold_187	14380-16085	-	MCL014677
Amnli1	Amnli1_c15	Amnli1_415612	unknown	scaffold_189	25833-27427	+	MCL000182
Amnli1	Amnli1_c15	Amnli1_568302	unknown	scaffold_189	16615-18557	-	MCL000478
Amnli1	Amnli1_c15	Amnli1_583270	unknown	scaffold_189	20758-21657	-	MCL008678
Amnli1	Amnli1_c15	Amnli1_591745	PKS	scaffold_189	8097-15646	-	MCL000001
Amnli1	Amnli1_c15	Amnli1_591750	unknown	scaffold_189	19174-20814	+	MCL010001
Amnli1	Amnli1_c16	Amnli1_420765	NRPS-Like	scaffold_2	1030549-1032411	+	MCL000027
Amnli1	Amnli1_c16	Amnli1_614834	unknown	scaffold_2	1036077-1038237	+	MCL010059
Amnli1	Amnli1_c17	Amnli1_432276	unknown	scaffold_26	68730-69924	+	MCL000762
Amnli1	Amnli1_c17	Amnli1_574692	PKS	scaffold_26	71287-84288	+	MCL000001
Amnli1	Amnli1_c18	Amnli1_521729	unknown	scaffold_28	88140-90379	+	MCL000193
Amnli1	Amnli1_c18	Amnli1_521731	unknown	scaffold_28	90669-93431	+	MCL007115
Amnli1	Amnli1_c19	Amnli1_464298	unknown	scaffold_28	226032-231061	-	MCL000003
Amnli1	Amnli1_c19	Amnli1_490254	unknown	scaffold_28	222695-223745	-	MCL000711
Amnli1	Amnli1_c19	Amnli1_490262	NRPS-Like	scaffold_28	231963-236957	+	MCL000027
Amnli1	Amnli1_c19	Amnli1_521774	unknown	scaffold_28	223955-225558	-	MCL010588
Amnli1	Amnli1_c19	Amnli1_521776	NRPS-Like	scaffold_28	237434-239513	+	MCL000027
Amnli1	Amnli1_c20	Amnli1_517354	unknown	scaffold_3	284815-285622	-	MCL006480
Amnli1	Amnli1_c20	Amnli1_569591	unknown	scaffold_3	286547-287863	-	MCL004766
Amnli1	Amnli1_c21	Amnli1_178525	unknown	scaffold_3	327027-328547	+	MCL004231
Amnli1	Amnli1_c21	Amnli1_480723	unknown	scaffold_3	323208-324762	-	MCL003499
Amnli1	Amnli1_c22	Amnli1_558868	unknown	scaffold_3	344851-347010	-	MCL007865
Amnli1	Amnli1_c22	Amnli1_558871	unknown	scaffold_3	357302-358266	-	MCL007012
Amnli1	Amnli1_c22	Amnli1_615026	unknown	scaffold_3	347770-349913	+	MCL005176
Amnli1	Amnli1_c23	Amnli1_186994	unknown	scaffold_30	160692-164405	-	MCL000974
Amnli1	Amnli1_c23	Amnli1_187063	PKS	scaffold_30	177764-184700	+	MCL000017
Amnli1	Amnli1_c23	Amnli1_433810	unknown	scaffold_30	188344-189114	+	MCL004903
Amnli1	Amnli1_c23	Amnli1_433884	unknown	scaffold_30	155047-155986	-	MCL003939
Amnli1	Amnli1_c24	Amnli1_434011	unknown	scaffold_31	136659-142488	-	MCL000275
Amnli1	Amnli1_c24	Amnli1_465103	PKS-Like	scaffold_31	142954-147620	+	MCL000209
Amnli1	Amnli1_c24	Amnli1_491037	unknown	scaffold_31	122479-123599	+	MCL009261
Amnli1	Amnli1_c24	Amnli1_522119	unknown	scaffold_31	101399-102477	+	MCL000176
Amnli1	Amnli1_c24	Amnli1_522123	PKS	scaffold_31	106479-113112	+	MCL000017
Amnli1	Amnli1_c24	Amnli1_522129	unknown	scaffold_31	124043-125564	-	MCL009973
Amnli1	Amnli1_c24	Amnli1_575548	unknown	scaffold_31	120045-121267	+	MCL008172
Amnli1	Amnli1_c25	Amnli1_206294	unknown	scaffold_36	78847-81178	+	MCL001038
Amnli1	Amnli1_c25	Amnli1_522784	unknown	scaffold_36	58194-59596	+	MCL004314
Amnli1	Amnli1_c25	Amnli1_522786	NRPS	scaffold_36	59680-76615	-	MCL000006
Amnli1	Amnli1_c26	Amnli1_535009	unknown	scaffold_36	189225-191887	+	MCL005516
Amnli1	Amnli1_c26	Amnli1_576377	unknown	scaffold_36	195470-198273	+	MCL000002
Amnli1	Amnli1_c27	Amnli1_215801	unknown	scaffold_39	156760-163416	+	MCL000275
Amnli1	Amnli1_c27	Amnli1_467336	unknown	scaffold_39	191032-193215	+	MCL000369
Amnli1	Amnli1_c27	Amnli1_523161	unknown	scaffold_39	163928-166061	+	MCL001516
Amnli1	Amnli1_c27	Amnli1_620788	PKS-Like	scaffold_39	149940-156151	-	MCL000209
Amnli1	Amnli1_c28	Amnli1_523200	unknown	scaffold_39	305206-306788	-	MCL000147
Amnli1	Amnli1_c28	Amnli1_546216	DMAT	scaffold_39	312319-313273	-	MCL005204
Amnli1	Amnli1_c28	Amnli1_563936	unknown	scaffold_39	298250-300673	-	MCL014655
Amnli1	Amnli1_c28	Amnli1_576833	unknown	scaffold_39	301403-304719	-	MCL014655
Amnli1	Amnli1_c29	Amnli1_600397	unknown	scaffold_4	298695-299472	+	MCL008279
Amnli1	Amnli1_c29	Amnli1_600402	unknown	scaffold_4	299733-301456	-	MCL012780
Amnli1	Amnli1_c30	Amnli1_493733	unknown	scaffold_41	92542-93461	+	MCL007111
Amnli1	Amnli1_c30	Amnli1_601294	unknown	scaffold_41	90042-91578	-	MCL014698
Amnli1	Amnli1_c30	Amnli1_620977	unknown	scaffold_41	81459-83519	-	MCL000109
Amnli1	Amnli1_c30	Amnli1_620983	PKS	scaffold_41	94919-102336	+	MCL000001
Amnli1	Amnli1_c31	Amnli1_523425	unknown	scaffold_42	34490-36817	-	MCL011148
Amnli1	Amnli1_c31	Amnli1_554857	unknown	scaffold_42	29385-31162	+	MCL000109
Amnli1	Amnli1_c31	Amnli1_554858	unknown	scaffold_42	31668-34049	-	MCL000606
Amnli1	Amnli1_c31	Amnli1_621065	PKS	scaffold_42	20342-28112	-	MCL000001
Amnli1	Amnli1_c32	Amnli1_238975	unknown	scaffold_44	239465-243691	+	MCL000160
Amnli1	Amnli1_c32	Amnli1_438129	unknown	scaffold_44	234004-235750	+	MCL000160
Amnli1	Amnli1_c32	Amnli1_535900	unknown	scaffold_44	251554-252983	+	MCL010037
Amnli1	Amnli1_c33	Amnli1_602418	unknown	scaffold_45	172879-174981	+	MCL000318
Amnli1	Amnli1_c33	Amnli1_621365	TC	scaffold_45	166885-169048	-	MCL000033
Amnli1	Amnli1_c34	Amnli1_468728	PKS-Like	scaffold_45	273486-278699	-	MCL000209
Amnli1	Amnli1_c34	Amnli1_494648	unknown	scaffold_45	251656-253474	-	MCL000318
Amnli1	Amnli1_c34	Amnli1_494657	unknown	scaffold_45	265520-272146	-	MCL000275
Amnli1	Amnli1_c34	Amnli1_494662	unknown	scaffold_45	283082-287811	+	MCL000023
Amnli1	Amnli1_c34	Amnli1_494667	unknown	scaffold_45	290657-292158	-	MCL000700
Amnli1	Amnli1_c34	Amnli1_555082	unknown	scaffold_45	254901-255853	-	MCL013878
Amnli1	Amnli1_c34	Amnli1_555084	unknown	scaffold_45	263260-264722	-	MCL013159
Amnli1	Amnli1_c34	Amnli1_602496	unknown	scaffold_45	279987-281720	+	MCL008785
Amnli1	Amnli1_c34	Amnli1_602505	NRPS	scaffold_45	293538-309078	+	MCL000006
Amnli1	Amnli1_c34	Amnli1_621395	unknown	scaffold_45	257007-259788	+	MCL008297
Amnli1	Amnli1_c35	Amnli1_260091	unknown	scaffold_50	65178-66099	+	MCL009381
Amnli1	Amnli1_c35	Amnli1_439486	unknown	scaffold_50	54350-55313	+	MCL000722
Amnli1	Amnli1_c35	Amnli1_469622	NRPS	scaffold_50	59893-64376	-	MCL005941
Amnli1	Amnli1_c35	Amnli1_495557	unknown	scaffold_50	75967-77448	+	MCL012605
Amnli1	Amnli1_c35	Amnli1_524167	unknown	scaffold_50	96921-98020	-	MCL010010
Amnli1	Amnli1_c35	Amnli1_546910	unknown	scaffold_50	34063-35877	-	MCL011032
Amnli1	Amnli1_c35	Amnli1_546921	unknown	scaffold_50	73467-74453	-	MCL012133
Amnli1	Amnli1_c35	Amnli1_578069	unknown	scaffold_50	85004-86044	-	MCL007003
Amnli1	Amnli1_c35	Amnli1_604151	unknown	scaffold_50	65936-68758	-	MCL000040
Amnli1	Amnli1_c35	Amnli1_604153	unknown	scaffold_50	69087-70837	+	MCL004929
Amnli1	Amnli1_c35	Amnli1_604163	unknown	scaffold_50	71959-72960	+	MCL000423
Amnli1	Amnli1_c35	Amnli1_604166	unknown	scaffold_50	74514-75737	-	MCL009714
Amnli1	Amnli1_c35	Amnli1_604173	unknown	scaffold_50	77464-78764	-	MCL011563
Amnli1	Amnli1_c35	Amnli1_604174	unknown	scaffold_50	79035-79954	+	MCL008918
Amnli1	Amnli1_c35	Amnli1_604180	unknown	scaffold_50	82929-84230	+	MCL011362
Amnli1	Amnli1_c35	Amnli1_604186	unknown	scaffold_50	86448-87767	-	MCL016913
Amnli1	Amnli1_c35	Amnli1_621819	DMAT	scaffold_50	80127-82013	+	MCL006021
Amnli1	Amnli1_c36	Amnli1_263159	unknown	scaffold_51	45861-48849	-	MCL007777
Amnli1	Amnli1_c36	Amnli1_555393	unknown	scaffold_51	32234-33973	+	MCL007946
Amnli1	Amnli1_c36	Amnli1_578159	PKS	scaffold_51	17247-25244	-	MCL000001
Amnli1	Amnli1_c36	Amnli1_604369	unknown	scaffold_51	28241-31612	-	MCL007603
Amnli1	Amnli1_c37	Amnli1_265621	unknown	scaffold_52	75832-77985	-	MCL000070
Amnli1	Amnli1_c37	Amnli1_555462	unknown	scaffold_52	70855-75849	+	MCL000003
Amnli1	Amnli1_c38	Amnli1_268256	unknown	scaffold_52	272964-273402	+	MCL001400
Amnli1	Amnli1_c38	Amnli1_268309	unknown	scaffold_52	274651-276169	+	MCL002006
Amnli1	Amnli1_c38	Amnli1_524394	unknown	scaffold_52	273191-274217	+	MCL001400
Amnli1	Amnli1_c39	Amnli1_440513	NRPS-Like	scaffold_55	113951-115918	-	MCL000027
Amnli1	Amnli1_c39	Amnli1_496461	unknown	scaffold_55	134914-136114	+	MCL013139
Amnli1	Amnli1_c39	Amnli1_524582	unknown	scaffold_55	117710-119467	+	MCL005599
Amnli1	Amnli1_c39	Amnli1_524583	unknown	scaffold_55	120328-125004	+	MCL000005
Amnli1	Amnli1_c39	Amnli1_547235	unknown	scaffold_55	84605-85496	-	MCL009858
Amnli1	Amnli1_c39	Amnli1_547239	unknown	scaffold_55	116584-117464	-	MCL012882
Amnli1	Amnli1_c39	Amnli1_622256	NRPS	scaffold_55	127385-134357	-	MCL000006
Amnli1	Amnli1_c40	Amnli1_578845	unknown	scaffold_58	36321-37634	-	MCL000442
Amnli1	Amnli1_c40	Amnli1_605534	unknown	scaffold_58	842-2063	-	MCL010181
Amnli1	Amnli1_c41	Amnli1_298403	unknown	scaffold_62	75483-77255	-	MCL005185
Amnli1	Amnli1_c41	Amnli1_298641	unknown	scaffold_62	105960-107265	+	MCL001853
Amnli1	Amnli1_c41	Amnli1_298748	unknown	scaffold_62	101826-102675	-	MCL003819
Amnli1	Amnli1_c41	Amnli1_441978	unknown	scaffold_62	102997-104524	+	MCL003818
Amnli1	Amnli1_c41	Amnli1_471492	unknown	scaffold_62	81185-83201	+	MCL001224
Amnli1	Amnli1_c41	Amnli1_525086	PKS-Like	scaffold_62	77409-78754	-	MCL003170
Amnli1	Amnli1_c41	Amnli1_622696	unknown	scaffold_62	79464-80092	-	MCL010525
Amnli1	Amnli1_c42	Amnli1_565692	unknown	scaffold_63	195523-197312	+	MCL000478
Amnli1	Amnli1_c42	Amnli1_607226	unknown	scaffold_63	193410-195198	-	MCL000746
Amnli1	Amnli1_c43	Amnli1_609873	PKS	scaffold_77	168594-176857	-	MCL000001
Amnli1	Amnli1_c43	Amnli1_623670	unknown	scaffold_77	178471-179776	+	MCL011981
Amnli1	Amnli1_c44	Amnli1_445262	unknown	scaffold_82	76719-78544	-	MCL019085
Amnli1	Amnli1_c44	Amnli1_474170	unknown	scaffold_82	79363-81045	+	MCL017157
Amnli1	Amnli1_c44	Amnli1_610722	PKS	scaffold_82	81431-91215	+	MCL000001
Amnli1	Amnli1_c45	Amnli1_474327	unknown	scaffold_84	21218-22397	+	MCL012846
Amnli1	Amnli1_c45	Amnli1_566696	unknown	scaffold_84	22720-24108	+	MCL007418
Amnli1	Amnli1_c46	Amnli1_518825	unknown	scaffold_9	698169-700617	+	MCL003653
Amnli1	Amnli1_c46	Amnli1_560206	NRPS-Like	scaffold_9	694096-697961	-	MCL000867
Amnli1	Amnli1_c47	Amnli1_360487	unknown	scaffold_93	35412-37243	+	MCL008544
Amnli1	Amnli1_c47	Amnli1_360662	unknown	scaffold_93	46908-47907	-	MCL009708
Amnli1	Amnli1_c47	Amnli1_446453	unknown	scaffold_93	28113-28891	+	MCL011383
Amnli1	Amnli1_c47	Amnli1_446469	NRPS	scaffold_93	49566-55425	+	MCL000006
Amnli1	Amnli1_c47	Amnli1_446504	unknown	scaffold_93	30339-32253	-	MCL006192
Amnli1	Amnli1_c47	Amnli1_526664	unknown	scaffold_93	23973-26107	-	MCL000754
Amnli1	Amnli1_c47	Amnli1_566984	unknown	scaffold_93	33787-35259	-	MCL005599
Amnli1	Amnli1_c47	Amnli1_581282	unknown	scaffold_93	37433-40753	+	MCL000005
Amnli1	Amnli1_c48	Amnli1_367801	unknown	scaffold_99	135906-137408	+	MCL000762
Amnli1	Amnli1_c48	Amnli1_475650	unknown	scaffold_99	133624-135558	-	MCL000248
Amnli1	Amnli1_c48	Amnli1_539418	unknown	scaffold_99	137359-138701	-	MCL011961
Amnli1	Amnli1_c48	Amnli1_581615	PKS	scaffold_99	114859-127499	-	MCL000001
Ampqui1	Ampqui1_c1	Ampqui1_1806	unknown	scaffold_1	106456-108338	+	MCL000070
Ampqui1	Ampqui1_c1	Ampqui1_435425	unknown	scaffold_1	124605-125897	+	MCL002006
Ampqui1	Ampqui1_c1	Ampqui1_485934	NRPS-Like	scaffold_1	117735-121043	-	MCL006331
Ampqui1	Ampqui1_c1	Ampqui1_508147	unknown	scaffold_1	122627-123799	+	MCL001400
Ampqui1	Ampqui1_c1	Ampqui1_591300	unknown	scaffold_1	114114-116598	-	MCL000016
Ampqui1	Ampqui1_c1	Ampqui1_591305	unknown	scaffold_1	126620-132150	+	MCL000003
Ampqui1	Ampqui1_c2	Ampqui1_464641	unknown	scaffold_1	1029171-1030532	-	MCL003939
Ampqui1	Ampqui1_c2	Ampqui1_508579	unknown	scaffold_1	1058006-1059348	+	MCL004903
Ampqui1	Ampqui1_c2	Ampqui1_525429	PKS	scaffold_1	1049439-1056040	+	MCL000017
Ampqui1	Ampqui1_c2	Ampqui1_552744	unknown	scaffold_1	1034394-1037662	-	MCL000974
Ampqui1	Ampqui1_c3	Ampqui1_427151	unknown	scaffold_1	3458611-3460227	-	MCL007865
Ampqui1	Ampqui1_c3	Ampqui1_509831	unknown	scaffold_1	3450631-3452823	-	MCL005176
Ampqui1	Ampqui1_c3	Ampqui1_509833	unknown	scaffold_1	3454130-3456276	-	MCL000369
Ampqui1	Ampqui1_c3	Ampqui1_509835	unknown	scaffold_1	3456941-3458396	-	MCL007012
Ampqui1	Ampqui1_c3	Ampqui1_509844	unknown	scaffold_1	3472968-3474483	-	MCL004314
Ampqui1	Ampqui1_c3	Ampqui1_592078	unknown	scaffold_1	3469520-3473357	+	MCL003499
Ampqui1	Ampqui1_c4	Ampqui1_40928	NRPS	scaffold_1	3609623-3622752	-	MCL000006
Ampqui1	Ampqui1_c4	Ampqui1_41562	unknown	scaffold_1	3648006-3649990	-	MCL004766
Ampqui1	Ampqui1_c4	Ampqui1_437746	unknown	scaffold_1	3646521-3647169	-	MCL006480
Ampqui1	Ampqui1_c4	Ampqui1_488723	unknown	scaffold_1	3627796-3632746	+	MCL000005
Ampqui1	Ampqui1_c4	Ampqui1_488727	unknown	scaffold_1	3633508-3635200	+	MCL001038
Ampqui1	Ampqui1_c5	Ampqui1_44800	unknown	scaffold_1	4035463-4037235	+	MCL001516
Ampqui1	Ampqui1_c5	Ampqui1_466573	unknown	scaffold_1	4011248-4016418	-	MCL000003
Ampqui1	Ampqui1_c5	Ampqui1_466583	unknown	scaffold_1	4028388-4035442	+	MCL000275
Ampqui1	Ampqui1_c5	Ampqui1_510005	PKS-Like	scaffold_1	4021888-4028104	-	MCL000209
Ampqui1	Ampqui1_c5	Ampqui1_526155	unknown	scaffold_1	4037851-4041286	-	MCL005516
Ampqui1	Ampqui1_c5	Ampqui1_534980	unknown	scaffold_1	4045941-4047167	-	MCL012156
Ampqui1	Ampqui1_c6	Ampqui1_467661	unknown	scaffold_1	5525386-5527050	-	MCL000444
Ampqui1	Ampqui1_c6	Ampqui1_467665	PKS	scaffold_1	5529462-5536304	+	MCL000017
Ampqui1	Ampqui1_c6	Ampqui1_489946	unknown	scaffold_1	5522662-5525009	-	MCL014671
Ampqui1	Ampqui1_c6	Ampqui1_510810	unknown	scaffold_1	5528470-5529105	-	MCL006196
Ampqui1	Ampqui1_c6	Ampqui1_545218	unknown	scaffold_1	5536954-5540086	-	MCL015344
Ampqui1	Ampqui1_c7	Ampqui1_524350	unknown	scaffold_13	172899-174807	-	MCL000754
Ampqui1	Ampqui1_c7	Ampqui1_524352	unknown	scaffold_13	175071-177614	-	MCL008462
Ampqui1	Ampqui1_c8	Ampqui1_105150	unknown	scaffold_13	646573-650976	-	MCL000005
Ampqui1	Ampqui1_c8	Ampqui1_461370	unknown	scaffold_13	655885-657812	+	MCL006192
Ampqui1	Ampqui1_c8	Ampqui1_461795	NRPS	scaffold_13	638671-644532	-	MCL000006
Ampqui1	Ampqui1_c8	Ampqui1_524614	unknown	scaffold_13	635018-636870	+	MCL007738
Ampqui1	Ampqui1_c8	Ampqui1_524617	unknown	scaffold_13	637644-638368	-	MCL015811
Ampqui1	Ampqui1_c8	Ampqui1_524619	unknown	scaffold_13	645897-646762	+	MCL009708
Ampqui1	Ampqui1_c8	Ampqui1_524621	unknown	scaffold_13	651160-652849	-	MCL008544
Ampqui1	Ampqui1_c8	Ampqui1_524622	unknown	scaffold_13	653050-654872	+	MCL005599
Ampqui1	Ampqui1_c9	Ampqui1_535986	NRPS-Like	scaffold_2	1295430-1295819	+	MCL007050
Ampqui1	Ampqui1_c9	Ampqui1_554331	unknown	scaffold_2	1293213-1294280	-	MCL012529
Ampqui1	Ampqui1_c10	Ampqui1_137282	unknown	scaffold_2	2528040-2530709	+	MCL012491
Ampqui1	Ampqui1_c10	Ampqui1_554611	unknown	scaffold_2	2535043-2536507	-	MCL000109
Ampqui1	Ampqui1_c11	Ampqui1_470377	unknown	scaffold_2	4099627-4100918	+	MCL000131
Ampqui1	Ampqui1_c11	Ampqui1_492686	PKS	scaffold_2	4197622-4202641	+	MCL000017
Ampqui1	Ampqui1_c11	Ampqui1_513165	unknown	scaffold_2	4141085-4142320	+	MCL008476
Ampqui1	Ampqui1_c11	Ampqui1_536794	unknown	scaffold_2	4094502-4095696	-	MCL006800
Ampqui1	Ampqui1_c11	Ampqui1_569979	unknown	scaffold_2	4100912-4102204	-	MCL012381
Ampqui1	Ampqui1_c12	Ampqui1_493160	unknown	scaffold_3	221445-223012	+	MCL001853
Ampqui1	Ampqui1_c12	Ampqui1_513503	unknown	scaffold_3	218155-218995	-	MCL003819
Ampqui1	Ampqui1_c12	Ampqui1_513507	unknown	scaffold_3	219131-221030	+	MCL003818
Ampqui1	Ampqui1_c13	Ampqui1_513644	unknown	scaffold_3	495202-496146	-	MCL003164
Ampqui1	Ampqui1_c13	Ampqui1_586145	PKS-Like	scaffold_3	503775-505501	-	MCL003170
Ampqui1	Ampqui1_c14	Ampqui1_495994	unknown	scaffold_4	587181-589417	-	MCL010059
Ampqui1	Ampqui1_c14	Ampqui1_496005	unknown	scaffold_4	634514-640737	+	MCL000160
Ampqui1	Ampqui1_c14	Ampqui1_547735	unknown	scaffold_4	631445-632059	-	MCL010037
Ampqui1	Ampqui1_c14	Ampqui1_573349	NRPS	scaffold_4	599640-622401	-	MCL000006
Ampqui1	Ampqui1_c14	Ampqui1_587062	unknown	scaffold_4	625690-631099	+	MCL000023
Ampqui1	Ampqui1_c15	Ampqui1_248866	unknown	scaffold_4	3477512-3479579	+	MCL003653
Ampqui1	Ampqui1_c15	Ampqui1_475708	NRPS-Like	scaffold_4	3473674-3477442	-	MCL000867
Ampqui1	Ampqui1_c16	Ampqui1_499839	PKS	scaffold_5	2528049-2536011	-	MCL000001
Ampqui1	Ampqui1_c16	Ampqui1_549238	PKS	scaffold_5	2586303-2592937	-	MCL000001
Ampqui1	Ampqui1_c16	Ampqui1_596081	unknown	scaffold_5	2577059-2581386	-	MCL000005
Ampqui1	Ampqui1_c17	Ampqui1_501472	unknown	scaffold_6	1931183-1933002	-	MCL007603
Ampqui1	Ampqui1_c17	Ampqui1_558323	unknown	scaffold_6	1938351-1940206	+	MCL007946
Ampqui1	Ampqui1_c17	Ampqui1_596670	PKS	scaffold_6	1921987-1930454	-	MCL000001
Ampqui1	Ampqui1_c18	Ampqui1_333528	unknown	scaffold_8	9315-10806	-	MCL000131
Ampqui1	Ampqui1_c18	Ampqui1_589599	unknown	scaffold_8	19358-20376	-	MCL000926
Ampqui1	Ampqui1_c19	Ampqui1_503408	unknown	scaffold_8	245379-247608	-	MCL000789
Ampqui1	Ampqui1_c19	Ampqui1_503411	unknown	scaffold_8	252681-254012	-	MCL007692
Ampqui1	Ampqui1_c19	Ampqui1_541538	PKS	scaffold_8	254814-261975	+	MCL000001
Ampqui1	Ampqui1_c19	Ampqui1_550631	unknown	scaffold_8	247916-252370	-	MCL000005
Ampqui1	Ampqui1_c20	Ampqui1_521805	unknown	scaffold_8	1180531-1182745	-	MCL000746
Ampqui1	Ampqui1_c20	Ampqui1_521817	unknown	scaffold_8	1188816-1190950	-	MCL001224
Aplpr1	Aplpr1_c1	Aplpr1_287728	unknown	scaffold_13	608205-609934	-	MCL002006
Aplpr1	Aplpr1_c1	Aplpr1_308836	unknown	scaffold_13	610438-611093	-	MCL001400
Aplpr1	Aplpr1_c1	Aplpr1_308840	unknown	scaffold_13	621287-623305	+	MCL000193
Aplpr1	Aplpr1_c2	Aplpr1_239649	unknown	scaffold_136	4094-5757	-	MCL007449
Aplpr1	Aplpr1_c2	Aplpr1_354438	TC	scaffold_136	1550-3986	+	MCL000033
Aplpr1	Aplpr1_c3	Aplpr1_293354	unknown	scaffold_139	98-1519	-	MCL014259
Aplpr1	Aplpr1_c3	Aplpr1_303672	PKS	scaffold_139	1799-10043	+	MCL000001
Aplpr1	Aplpr1_c4	Aplpr1_230901	unknown	scaffold_17	819576-820576	-	MCL005009
Aplpr1	Aplpr1_c4	Aplpr1_274196	unknown	scaffold_17	823877-824873	-	MCL007382
Aplpr1	Aplpr1_c4	Aplpr1_310158	unknown	scaffold_17	824985-826372	+	MCL006450
Aplpr1	Aplpr1_c4	Aplpr1_360030	unknown	scaffold_17	821202-823961	+	MCL010331
Aplpr1	Aplpr1_c5	Aplpr1_73175	NRPS	scaffold_2	1368492-1384305	+	MCL000006
Aplpr1	Aplpr1_c5	Aplpr1_323986	unknown	scaffold_2	1363239-1367378	-	MCL000005
Aplpr1	Aplpr1_c6	Aplpr1_275615	unknown	scaffold_20	438160-443599	+	MCL000003
Aplpr1	Aplpr1_c6	Aplpr1_352624	PKS	scaffold_20	462133-470271	+	MCL000001
Aplpr1	Aplpr1_c7	Aplpr1_77823	unknown	scaffold_20	735998-738262	+	MCL009536
Aplpr1	Aplpr1_c7	Aplpr1_232273	PKS	scaffold_20	725033-732441	-	MCL000001
Aplpr1	Aplpr1_c7	Aplpr1_275807	PKS	scaffold_20	739812-748088	+	MCL000357
Aplpr1	Aplpr1_c8	Aplpr1_276732	PKS	scaffold_22	598317-606914	-	MCL000001
Aplpr1	Aplpr1_c8	Aplpr1_328628	unknown	scaffold_22	610076-611999	+	MCL012574
Aplpr1	Aplpr1_c9	Aplpr1_234093	unknown	scaffold_23	625981-627134	-	MCL000762
Aplpr1	Aplpr1_c9	Aplpr1_234185	PKS	scaffold_23	609349-621455	-	MCL000001
Aplpr1	Aplpr1_c9	Aplpr1_234204	unknown	scaffold_23	624579-625889	+	MCL010255
Aplpr1	Aplpr1_c9	Aplpr1_256263	unknown	scaffold_23	605183-607428	-	MCL000248
Aplpr1	Aplpr1_c9	Aplpr1_256269	unknown	scaffold_23	627296-628766	+	MCL010181
Aplpr1	Aplpr1_c10	Aplpr1_311602	PKS-Like	scaffold_24	134056-135848	-	MCL003170
Aplpr1	Aplpr1_c10	Aplpr1_338869	unknown	scaffold_24	131804-133772	-	MCL005185
Aplpr1	Aplpr1_c11	Aplpr1_234434	unknown	scaffold_24	428820-431827	-	MCL000040
Aplpr1	Aplpr1_c11	Aplpr1_321290	unknown	scaffold_24	390693-397712	-	MCL000005
Aplpr1	Aplpr1_c11	Aplpr1_321293	unknown	scaffold_24	403246-405726	-	MCL006192
Aplpr1	Aplpr1_c11	Aplpr1_353189	unknown	scaffold_24	401136-402933	+	MCL005599
Aplpr1	Aplpr1_c11	Aplpr1_361401	NRPS	scaffold_24	405942-420327	+	MCL000006
Aplpr1	Aplpr1_c12	Aplpr1_277993	unknown	scaffold_25	543569-546052	-	MCL000109
Aplpr1	Aplpr1_c12	Aplpr1_278013	TC	scaffold_25	558440-560473	+	MCL000033
Aplpr1	Aplpr1_c13	Aplpr1_235249	unknown	scaffold_26	392087-393994	+	MCL000643
Aplpr1	Aplpr1_c13	Aplpr1_301651	PKS	scaffold_26	376013-387982	-	MCL000001
Aplpr1	Aplpr1_c13	Aplpr1_312061	unknown	scaffold_26	388532-389667	+	MCL012670
Aplpr1	Aplpr1_c14	Aplpr1_235401	unknown	scaffold_27	144123-145938	-	MCL011218
Aplpr1	Aplpr1_c14	Aplpr1_312112	unknown	scaffold_27	146718-147284	-	MCL009261
Aplpr1	Aplpr1_c14	Aplpr1_353386	unknown	scaffold_27	126072-127643	+	MCL008172
Aplpr1	Aplpr1_c15	Aplpr1_235265	unknown	scaffold_27	201967-203865	+	MCL000109
Aplpr1	Aplpr1_c15	Aplpr1_235268	unknown	scaffold_27	191950-192716	-	MCL016922
Aplpr1	Aplpr1_c15	Aplpr1_235327	unknown	scaffold_27	193096-194704	+	MCL009540
Aplpr1	Aplpr1_c15	Aplpr1_278113	TC	scaffold_27	204991-207223	+	MCL000033
Aplpr1	Aplpr1_c15	Aplpr1_321598	PKS	scaffold_27	178770-186093	-	MCL000001
Aplpr1	Aplpr1_c15	Aplpr1_329092	unknown	scaffold_27	186330-187483	+	MCL012937
Aplpr1	Aplpr1_c15	Aplpr1_339869	unknown	scaffold_27	188134-190130	+	MCL011199
Aplpr1	Aplpr1_c16	Aplpr1_208381	unknown	scaffold_30	137511-139379	-	MCL000789
Aplpr1	Aplpr1_c16	Aplpr1_291634	unknown	scaffold_30	120961-122340	+	MCL000279
Aplpr1	Aplpr1_c17	Aplpr1_258153	NRPS-Like	scaffold_33	163145-166464	-	MCL007050
Aplpr1	Aplpr1_c17	Aplpr1_279042	unknown	scaffold_33	161049-162303	+	MCL012529
Aplpr1	Aplpr1_c18	Aplpr1_203153	unknown	scaffold_34	156396-157367	-	MCL014453
Aplpr1	Aplpr1_c18	Aplpr1_212622	NRPS	scaffold_34	158111-164689	+	MCL000006
Aplpr1	Aplpr1_c18	Aplpr1_236473	unknown	scaffold_34	155200-155936	+	MCL014064
Aplpr1	Aplpr1_c18	Aplpr1_279131	TC	scaffold_34	165307-167529	+	MCL000033
Aplpr1	Aplpr1_c18	Aplpr1_341712	unknown	scaffold_34	152599-154591	-	MCL013378
Aplpr1	Aplpr1_c18	Aplpr1_362141	unknown	scaffold_34	150116-152639	-	MCL000109
Aplpr1	Aplpr1_c19	Aplpr1_243204	PKS	scaffold_4	11420-23179	-	MCL000001
Aplpr1	Aplpr1_c19	Aplpr1_305349	unknown	scaffold_4	8294-9031	-	MCL008678
Aplpr1	Aplpr1_c20	Aplpr1_237315	unknown	scaffold_45	35908-37012	+	MCL000762
Aplpr1	Aplpr1_c20	Aplpr1_237336	unknown	scaffold_45	37205-38488	+	MCL010255
Aplpr1	Aplpr1_c20	Aplpr1_237343	PKS	scaffold_45	23525-35491	-	MCL000001
Aplpr1	Aplpr1_c20	Aplpr1_258938	unknown	scaffold_45	41405-43236	-	MCL000248
Aplpr1	Aplpr1_c20	Aplpr1_292305	unknown	scaffold_45	43439-45173	+	MCL015351
Aplpr1	Aplpr1_c20	Aplpr1_362457	unknown	scaffold_45	22036-23474	+	MCL000176
Aplpr1	Aplpr1_c21	Aplpr1_265377	unknown	scaffold_5	225160-226462	-	MCL004231
Aplpr1	Aplpr1_c21	Aplpr1_305872	unknown	scaffold_5	204400-208295	-	MCL000369
Aplpr1	Aplpr1_c21	Aplpr1_316067	unknown	scaffold_5	226762-228330	+	MCL003499
Aplpr1	Aplpr1_c22	Aplpr1_222310	PKS-Like	scaffold_5	393082-398778	+	MCL000209
Aplpr1	Aplpr1_c22	Aplpr1_305927	unknown	scaffold_5	383750-385340	-	MCL001516
Aplpr1	Aplpr1_c22	Aplpr1_316116	unknown	scaffold_5	385643-392272	-	MCL000275
Aplpr1	Aplpr1_c23	Aplpr1_295698	unknown	scaffold_5	869008-872010	+	MCL000040
Aplpr1	Aplpr1_c23	Aplpr1_324890	unknown	scaffold_5	829572-831106	-	MCL001038
Aplpr1	Aplpr1_c23	Aplpr1_349438	unknown	scaffold_5	832191-836375	-	MCL000005
Aplpr1	Aplpr1_c23	Aplpr1_356457	NRPS	scaffold_5	837296-855021	+	MCL000006
Aplpr1	Aplpr1_c24	Aplpr1_284714	unknown	scaffold_6	125095-126328	-	MCL005059
Aplpr1	Aplpr1_c24	Aplpr1_356610	unknown	scaffold_6	126493-127526	+	MCL011079
Aplpr1	Aplpr1_c25	Aplpr1_142631	PKS	scaffold_6	331260-338109	-	MCL000017
Aplpr1	Aplpr1_c25	Aplpr1_245375	unknown	scaffold_6	364428-365968	+	MCL003939
Aplpr1	Aplpr1_c25	Aplpr1_284804	unknown	scaffold_6	328980-330315	-	MCL004903
Aplpr1	Aplpr1_c25	Aplpr1_284811	unknown	scaffold_6	356484-358325	+	MCL000974
Aplpr1	Aplpr1_c26	Aplpr1_245934	unknown	scaffold_6	1099432-1102753	+	MCL007777
Aplpr1	Aplpr1_c26	Aplpr1_316720	unknown	scaffold_6	1114751-1116245	-	MCL000283
Aplpr1	Aplpr1_c27	Aplpr1_148081	unknown	scaffold_6	1200299-1201509	-	MCL013851
Aplpr1	Aplpr1_c27	Aplpr1_222552	unknown	scaffold_6	1159589-1163975	+	MCL000003
Aplpr1	Aplpr1_c27	Aplpr1_266972	unknown	scaffold_6	1176026-1177270	+	MCL008473
Aplpr1	Aplpr1_c27	Aplpr1_306590	unknown	scaffold_6	1182772-1185207	+	MCL000843
Aplpr1	Aplpr1_c27	Aplpr1_349808	unknown	scaffold_6	1201732-1203343	+	MCL000369
Aplpr1	Aplpr1_c28	Aplpr1_238153	unknown	scaffold_63	51237-52289	-	MCL000762
Aplpr1	Aplpr1_c28	Aplpr1_238155	unknown	scaffold_63	27056-28079	+	MCL008476
Aplpr1	Aplpr1_c28	Aplpr1_238184	unknown	scaffold_63	45810-47522	-	MCL000248
Aplpr1	Aplpr1_c28	Aplpr1_280560	PKS	scaffold_63	29910-35503	+	MCL000017
Aplpr1	Aplpr1_c28	Aplpr1_292714	DMAT	scaffold_63	38748-40548	+	MCL005204
Aplpr1	Aplpr1_c28	Aplpr1_303071	unknown	scaffold_63	14194-18362	-	MCL000005
Aplpr1	Aplpr1_c28	Aplpr1_303087	unknown	scaffold_63	52590-53885	+	MCL010255
Aplpr1	Aplpr1_c29	Aplpr1_292761	NRPS-Like	scaffold_66	34264-36809	+	MCL000027
Aplpr1	Aplpr1_c29	Aplpr1_303125	NRPS	scaffold_66	23080-29455	+	MCL000006
Aplpr1	Aplpr1_c29	Aplpr1_322710	unknown	scaffold_66	19461-20995	-	MCL005599
Aplpr1	Aplpr1_c29	Aplpr1_322712	unknown	scaffold_66	29872-33991	-	MCL000005
Aplpr1	Aplpr1_c29	Aplpr1_329916	unknown	scaffold_66	21477-22348	-	MCL012882
Aplpr1	Aplpr1_c29	Aplpr1_362819	unknown	scaffold_66	37530-39033	+	MCL013139
Aplpr1	Aplpr1_c30	Aplpr1_224000	unknown	scaffold_7	14146-15756	-	MCL009540
Aplpr1	Aplpr1_c30	Aplpr1_266997	PKS	scaffold_7	16730-23657	-	MCL000017
Aplpr1	Aplpr1_c30	Aplpr1_316749	PKS	scaffold_7	24309-32083	+	MCL000001
Aplpr1	Aplpr1_c31	Aplpr1_152083	unknown	scaffold_7	329016-330304	-	MCL003818
Aplpr1	Aplpr1_c31	Aplpr1_285264	unknown	scaffold_7	330596-331367	+	MCL003819
Aplpr1	Aplpr1_c31	Aplpr1_306685	unknown	scaffold_7	326276-327292	-	MCL001853
Aplpr1	Aplpr1_c32	Aplpr1_281193	unknown	scaffold_88	2491-3592	+	MCL007445
Aplpr1	Aplpr1_c32	Aplpr1_293051	PKS	scaffold_88	8233-14093	+	MCL007586
Aplpr1	Aplpr1_c32	Aplpr1_293052	unknown	scaffold_88	15316-17477	+	MCL000179
Aplpr1	Aplpr1_c32	Aplpr1_293056	unknown	scaffold_88	19066-21171	-	MCL000109
Aplpr1	Aplpr1_c32	Aplpr1_322935	unknown	scaffold_88	27690-32593	+	MCL000003
Aplpr1	Aplpr1_c32	Aplpr1_354301	unknown	scaffold_88	25904-27350	-	MCL000131
Aplpr1	Aplpr1_c33	Aplpr1_247600	NRPS-Like	scaffold_9	268569-272634	+	MCL000867
Aplpr1	Aplpr1_c33	Aplpr1_296993	unknown	scaffold_9	266260-268122	-	MCL003653
Aplpr1	Aplpr1_c34	Aplpr1_225490	unknown	scaffold_9	1050677-1051882	-	MCL000147
Aplpr1	Aplpr1_c34	Aplpr1_317636	unknown	scaffold_9	1035080-1036150	+	MCL000176
Aplpr1	Aplpr1_c35	Aplpr1_239080	unknown	scaffold_94	3157-4467	+	MCL015093
Aplpr1	Aplpr1_c35	Aplpr1_239086	unknown	scaffold_94	21787-22605	+	MCL014797
Aplpr1	Aplpr1_c35	Aplpr1_260436	PKS	scaffold_94	9266-17384	+	MCL000357
Aplpr1	Aplpr1_c35	Aplpr1_281299	NRPS-Like	scaffold_94	5238-8664	+	MCL010173
Aplpr1	Aplpr1_c35	Aplpr1_293104	unknown	scaffold_94	19004-21053	+	MCL009797
Aplpr1	Aplpr1_c35	Aplpr1_303432	unknown	scaffold_94	17677-18726	+	MCL008790
Aplpr1	Aplpr1_c35	Aplpr1_313867	TC	scaffold_94	24410-26485	+	MCL000033
Aulhe2	Aulhe2_c1	Aulhe2_327594	unknown	scaffold_10	18895-19670	-	MCL007692
Aulhe2	Aulhe2_c1	Aulhe2_411081	unknown	scaffold_10	16489-18211	-	MCL011032
Aulhe2	Aulhe2_c1	Aulhe2_461384	NRPS-Like	scaffold_10	12143-15638	-	MCL000368
Aulhe2	Aulhe2_c1	Aulhe2_461387	PKS	scaffold_10	25123-33010	+	MCL000001
Aulhe2	Aulhe2_c2	Aulhe2_34101	PKS	scaffold_13	611751-618707	+	MCL000017
Aulhe2	Aulhe2_c2	Aulhe2_374257	unknown	scaffold_13	588277-589677	-	MCL003939
Aulhe2	Aulhe2_c2	Aulhe2_419697	unknown	scaffold_13	592366-595483	-	MCL000974
Aulhe2	Aulhe2_c3	Aulhe2_36217	unknown	scaffold_14	107956-109929	-	MCL005185
Aulhe2	Aulhe2_c3	Aulhe2_329240	unknown	scaffold_14	103003-104303	+	MCL003818
Aulhe2	Aulhe2_c3	Aulhe2_329358	PKS-Like	scaffold_14	110199-111812	-	MCL003170
Aulhe2	Aulhe2_c3	Aulhe2_329483	unknown	scaffold_14	106254-107339	+	MCL001853
Aulhe2	Aulhe2_c3	Aulhe2_403105	unknown	scaffold_14	101962-102549	-	MCL003819
Aulhe2	Aulhe2_c5	Aulhe2_330988	unknown	scaffold_17	569677-570104	+	MCL003951
Aulhe2	Aulhe2_c5	Aulhe2_331138	unknown	scaffold_17	552961-557156	+	MCL000005
Aulhe2	Aulhe2_c5	Aulhe2_354272	unknown	scaffold_17	558544-560507	+	MCL001038
Aulhe2	Aulhe2_c5	Aulhe2_463043	unknown	scaffold_17	533286-534802	-	MCL004314
Aulhe2	Aulhe2_c5	Aulhe2_463044	NRPS	scaffold_17	535258-551593	-	MCL000006
Aulhe2	Aulhe2_c6	Aulhe2_62303	unknown	scaffold_18	356514-358203	-	MCL011311
Aulhe2	Aulhe2_c6	Aulhe2_62312	unknown	scaffold_18	358608-360077	+	MCL015726
Aulhe2	Aulhe2_c6	Aulhe2_354536	PKS-Like	scaffold_18	326444-332703	-	MCL000209
Aulhe2	Aulhe2_c6	Aulhe2_376356	unknown	scaffold_18	333149-339830	+	MCL000275
Aulhe2	Aulhe2_c6	Aulhe2_393213	unknown	scaffold_18	343446-345549	+	MCL000369
Aulhe2	Aulhe2_c6	Aulhe2_393215	unknown	scaffold_18	352381-355052	-	MCL005516
Aulhe2	Aulhe2_c6	Aulhe2_446224	unknown	scaffold_18	369461-371188	+	MCL001516
Aulhe2	Aulhe2_c7	Aulhe2_378889	unknown	scaffold_25	241860-243282	-	MCL006953
Aulhe2	Aulhe2_c7	Aulhe2_413184	unknown	scaffold_25	253432-254714	-	MCL000722
Aulhe2	Aulhe2_c8	Aulhe2_336148	unknown	scaffold_31	147220-148593	-	MCL002006
Aulhe2	Aulhe2_c8	Aulhe2_413778	unknown	scaffold_31	149468-150106	-	MCL001400
Aulhe2	Aulhe2_c9	Aulhe2_381642	unknown	scaffold_34	100290-102548	-	MCL001698
Aulhe2	Aulhe2_c9	Aulhe2_447838	unknown	scaffold_34	112573-117030	-	MCL000002
Aulhe2	Aulhe2_c10	Aulhe2_337885	unknown	scaffold_37	37044-39944	-	MCL000040
Aulhe2	Aulhe2_c10	Aulhe2_396378	unknown	scaffold_37	53066-54747	+	MCL006480
Aulhe2	Aulhe2_c11	Aulhe2_397718	unknown	scaffold_50	119678-121795	-	MCL000016
Aulhe2	Aulhe2_c11	Aulhe2_397728	unknown	scaffold_50	135022-136851	+	MCL004766
Aulhe2	Aulhe2_c12	Aulhe2_341217	unknown	scaffold_53	86011-92744	+	MCL000003
Aulhe2	Aulhe2_c12	Aulhe2_397932	NRPS-Like	scaffold_53	76378-78883	-	MCL000027
Aulhe2	Aulhe2_c12	Aulhe2_397935	unknown	scaffold_53	92997-94647	-	MCL000711
Aulhe2	Aulhe2_c12	Aulhe2_397936	unknown	scaffold_53	94688-96908	+	MCL010588
Aulhe2	Aulhe2_c12	Aulhe2_424890	NRPS-Like	scaffold_53	80151-84116	-	MCL000027
Aulhe2	Aulhe2_c13	Aulhe2_364046	unknown	scaffold_57	49180-51195	-	MCL000016
Aulhe2	Aulhe2_c13	Aulhe2_467253	unknown	scaffold_57	64454-66516	+	MCL005176
Aulhe2	Aulhe2_c14	Aulhe2_324628	unknown	scaffold_6	393609-394589	+	MCL000279
Aulhe2	Aulhe2_c14	Aulhe2_325280	unknown	scaffold_6	374373-376308	+	MCL000193
Aulhe2	Aulhe2_c14	Aulhe2_348358	unknown	scaffold_6	371762-373426	+	MCL008473
Aulhe2	Aulhe2_c15	Aulhe2_230817	unknown	scaffold_6	810502-814610	-	MCL000005
Aulhe2	Aulhe2_c15	Aulhe2_348707	unknown	scaffold_6	821291-823084	+	MCL012250
Aulhe2	Aulhe2_c16	Aulhe2_232505	unknown	scaffold_60	86039-87376	-	MCL012139
Aulhe2	Aulhe2_c16	Aulhe2_425261	PKS	scaffold_60	93490-101560	+	MCL000001
Aulhe2	Aulhe2_c17	Aulhe2_371161	PKS	scaffold_7	763277-770859	+	MCL000001
Aulhe2	Aulhe2_c17	Aulhe2_444591	unknown	scaffold_7	773305-774918	+	MCL007603
Aurpu_var_mel1	Aurpu_var_mel1_c1	Aurpu_var_mel1_37391	PKS-Like	scaffold_1	536998-542671	-	MCL000209
Aurpu_var_mel1	Aurpu_var_mel1_c1	Aurpu_var_mel1_79831	unknown	scaffold_1	543916-550173	+	MCL000275
Aurpu_var_mel1	Aurpu_var_mel1_c2	Aurpu_var_mel1_36454	unknown	scaffold_1	1357855-1358504	-	MCL004903
Aurpu_var_mel1	Aurpu_var_mel1_c2	Aurpu_var_mel1_37432	unknown	scaffold_1	1380929-1382489	-	MCL011079
Aurpu_var_mel1	Aurpu_var_mel1_c2	Aurpu_var_mel1_71311	unknown	scaffold_1	1373504-1376516	+	MCL000974
Aurpu_var_mel1	Aurpu_var_mel1_c2	Aurpu_var_mel1_71312	unknown	scaffold_1	1379569-1380417	+	MCL003939
Aurpu_var_mel1	Aurpu_var_mel1_c2	Aurpu_var_mel1_80141	PKS	scaffold_1	1360732-1367229	-	MCL000017
Aurpu_var_mel1	Aurpu_var_mel1_c3	Aurpu_var_mel1_49681	unknown	scaffold_11	345381-347381	-	MCL007115
Aurpu_var_mel1	Aurpu_var_mel1_c3	Aurpu_var_mel1_84809	unknown	scaffold_11	348032-349929	+	MCL000193
Aurpu_var_mel1	Aurpu_var_mel1_c4	Aurpu_var_mel1_50153	unknown	scaffold_12	244379-245737	+	MCL012746
Aurpu_var_mel1	Aurpu_var_mel1_c4	Aurpu_var_mel1_66583	unknown	scaffold_12	242716-244049	+	MCL007181
Aurpu_var_mel1	Aurpu_var_mel1_c5	Aurpu_var_mel1_53614	unknown	scaffold_18	264087-265673	+	MCL000374
Aurpu_var_mel1	Aurpu_var_mel1_c5	Aurpu_var_mel1_53939	TC	scaffold_18	267616-269516	+	MCL000033
Aurpu_var_mel1	Aurpu_var_mel1_c6	Aurpu_var_mel1_62398	unknown	scaffold_2	28531-32765	-	MCL011480
Aurpu_var_mel1	Aurpu_var_mel1_c6	Aurpu_var_mel1_80675	unknown	scaffold_2	39509-40870	-	MCL011183
Aurpu_var_mel1	Aurpu_var_mel1_c7	Aurpu_var_mel1_39032	unknown	scaffold_2	649276-653733	+	MCL000023
Aurpu_var_mel1	Aurpu_var_mel1_c7	Aurpu_var_mel1_39192	unknown	scaffold_2	644391-645086	-	MCL003164
Aurpu_var_mel1	Aurpu_var_mel1_c8	Aurpu_var_mel1_33618	unknown	scaffold_2	1500526-1501195	-	MCL003819
Aurpu_var_mel1	Aurpu_var_mel1_c8	Aurpu_var_mel1_81275	unknown	scaffold_2	1501453-1502690	+	MCL003818
Aurpu_var_mel1	Aurpu_var_mel1_c9	Aurpu_var_mel1_39154	unknown	scaffold_2	1641904-1643489	-	MCL005185
Aurpu_var_mel1	Aurpu_var_mel1_c9	Aurpu_var_mel1_72379	PKS-Like	scaffold_2	1643792-1645454	-	MCL003170
Aurpu_var_mel1	Aurpu_var_mel1_c9	Aurpu_var_mel1_81333	unknown	scaffold_2	1645945-1646954	-	MCL001853
Aurpu_var_mel1	Aurpu_var_mel1_c10	Aurpu_var_mel1_40356	unknown	scaffold_3	1173506-1174972	+	MCL001038
Aurpu_var_mel1	Aurpu_var_mel1_c10	Aurpu_var_mel1_41229	NRPS	scaffold_3	1152080-1166929	-	MCL000006
Aurpu_var_mel1	Aurpu_var_mel1_c10	Aurpu_var_mel1_81843	unknown	scaffold_3	1168316-1172215	+	MCL000005
Aurpu_var_mel1	Aurpu_var_mel1_c11	Aurpu_var_mel1_40849	unknown	scaffold_3	1509751-1510306	-	MCL006196
Aurpu_var_mel1	Aurpu_var_mel1_c11	Aurpu_var_mel1_41082	PKS	scaffold_3	1512973-1518460	+	MCL000017
Aurpu_var_mel1	Aurpu_var_mel1_c11	Aurpu_var_mel1_72943	unknown	scaffold_3	1510826-1512461	-	MCL008476
Aurpu_var_mel1	Aurpu_var_mel1_c11	Aurpu_var_mel1_72945	unknown	scaffold_3	1519585-1521084	-	MCL008172
Aurpu_var_mel1	Aurpu_var_mel1_c11	Aurpu_var_mel1_72950	TC	scaffold_3	1541055-1543298	+	MCL000033
Aurpu_var_mel1	Aurpu_var_mel1_c12	Aurpu_var_mel1_60183	unknown	scaffold_37	8760-9848	-	MCL000002
Aurpu_var_mel1	Aurpu_var_mel1_c12	Aurpu_var_mel1_60249	unknown	scaffold_37	15289-16295	-	MCL007692
Aurpu_var_mel1	Aurpu_var_mel1_c12	Aurpu_var_mel1_88901	PKS	scaffold_37	17620-24283	+	MCL000001
Aurpu_var_mel1	Aurpu_var_mel1_c13	Aurpu_var_mel1_60473	NRPS	scaffold_40	46011-52191	-	MCL000006
Aurpu_var_mel1	Aurpu_var_mel1_c13	Aurpu_var_mel1_60503	unknown	scaffold_40	57495-58926	-	MCL012745
Aurpu_var_mel1	Aurpu_var_mel1_c13	Aurpu_var_mel1_60511	NRPS-Like	scaffold_40	62027-63804	-	MCL000027
Aurpu_var_mel1	Aurpu_var_mel1_c13	Aurpu_var_mel1_60531	unknown	scaffold_40	55392-57175	+	MCL006192
Aurpu_var_mel1	Aurpu_var_mel1_c13	Aurpu_var_mel1_60556	NRPS-Like	scaffold_40	87082-89070	-	MCL000027
Aurpu_var_mel1	Aurpu_var_mel1_c13	Aurpu_var_mel1_79401	unknown	scaffold_40	60069-61193	-	MCL013139
Aurpu_var_mel1	Aurpu_var_mel1_c13	Aurpu_var_mel1_89031	unknown	scaffold_40	53219-54556	+	MCL005599
Aurpu_var_mel1	Aurpu_var_mel1_c13	Aurpu_var_mel1_89036	unknown	scaffold_40	65007-68966	+	MCL000005
Aurpu_var_mel1	Aurpu_var_mel1_c14	Aurpu_var_mel1_70427	unknown	scaffold_42	32376-33428	-	MCL006445
Aurpu_var_mel1	Aurpu_var_mel1_c14	Aurpu_var_mel1_89080	unknown	scaffold_42	22248-23366	+	MCL000147
Aurpu_var_mel1	Aurpu_var_mel1_c14	Aurpu_var_mel1_89084	unknown	scaffold_42	31327-32106	-	MCL012263
Aurpu_var_mel1	Aurpu_var_mel1_c15	Aurpu_var_mel1_64556	unknown	scaffold_5	1077624-1078272	-	MCL001400
Aurpu_var_mel1	Aurpu_var_mel1_c15	Aurpu_var_mel1_82929	unknown	scaffold_5	1075370-1076749	-	MCL002006
Aurpu_var_mel1	Aurpu_var_mel1_c16	Aurpu_var_mel1_45042	unknown	scaffold_6	648024-649097	-	MCL004231
Aurpu_var_mel1	Aurpu_var_mel1_c16	Aurpu_var_mel1_64850	unknown	scaffold_6	649272-650605	+	MCL003499
Aurpu_var_mel1	Aurpu_var_mel1_c17	Aurpu_var_mel1_47314	unknown	scaffold_8	604048-605379	-	MCL000494
Aurpu_var_mel1	Aurpu_var_mel1_c17	Aurpu_var_mel1_65530	unknown	scaffold_8	612714-614505	+	MCL000179
Aurpu_var_mel1	Aurpu_var_mel1_c18	Aurpu_var_mel1_65547	unknown	scaffold_8	664841-665549	-	MCL009261
Aurpu_var_mel1	Aurpu_var_mel1_c18	Aurpu_var_mel1_74836	unknown	scaffold_8	663844-664650	-	MCL007510
Aurpu_var_mel1	Aurpu_var_mel1_c19	Aurpu_var_mel1_74874	unknown	scaffold_8	773508-774716	-	MCL006450
Aurpu_var_mel1	Aurpu_var_mel1_c19	Aurpu_var_mel1_74875	unknown	scaffold_8	775448-776143	+	MCL007382
Aurpu_var_mel1	Aurpu_var_mel1_c20	Aurpu_var_mel1_47750	unknown	scaffold_9	361009-365783	-	MCL000003
Aurpu_var_mel1	Aurpu_var_mel1_c20	Aurpu_var_mel1_75041	unknown	scaffold_9	359511-360537	+	MCL000279
Aurpu_var_nam1	Aurpu_var_nam1_c1	Aurpu_var_nam1_36051	unknown	scaffold_1	13880-16890	+	MCL000974
Aurpu_var_nam1	Aurpu_var_nam1_c1	Aurpu_var_nam1_36484	unknown	scaffold_1	21387-22961	-	MCL011079
Aurpu_var_nam1	Aurpu_var_nam1_c1	Aurpu_var_nam1_59298	PKS	scaffold_1	1237-7731	-	MCL000017
Aurpu_var_nam1	Aurpu_var_nam1_c1	Aurpu_var_nam1_77185	unknown	scaffold_1	20019-20867	+	MCL003939
Aurpu_var_nam1	Aurpu_var_nam1_c2	Aurpu_var_nam1_34959	PKS-Like	scaffold_1	405754-411417	-	MCL000209
Aurpu_var_nam1	Aurpu_var_nam1_c2	Aurpu_var_nam1_77335	unknown	scaffold_1	412625-418882	+	MCL000275
Aurpu_var_nam1	Aurpu_var_nam1_c3	Aurpu_var_nam1_48641	unknown	scaffold_10	590281-594765	-	MCL000023
Aurpu_var_nam1	Aurpu_var_nam1_c3	Aurpu_var_nam1_73490	unknown	scaffold_10	598698-599393	+	MCL003164
Aurpu_var_nam1	Aurpu_var_nam1_c4	Aurpu_var_nam1_49412	NRPS-Like	scaffold_11	792798-795978	-	MCL000368
Aurpu_var_nam1	Aurpu_var_nam1_c4	Aurpu_var_nam1_49593	PKS	scaffold_11	806265-812941	+	MCL000001
Aurpu_var_nam1	Aurpu_var_nam1_c4	Aurpu_var_nam1_73938	unknown	scaffold_11	803985-804971	-	MCL007692
Aurpu_var_nam1	Aurpu_var_nam1_c5	Aurpu_var_nam1_83793	unknown	scaffold_13	781220-785880	+	MCL000003
Aurpu_var_nam1	Aurpu_var_nam1_c5	Aurpu_var_nam1_83794	unknown	scaffold_13	786682-787712	-	MCL000279
Aurpu_var_nam1	Aurpu_var_nam1_c6	Aurpu_var_nam1_52380	PKS	scaffold_14	21639-28227	-	MCL000017
Aurpu_var_nam1	Aurpu_var_nam1_c6	Aurpu_var_nam1_65669	unknown	scaffold_14	13316-14953	-	MCL013659
Aurpu_var_nam1	Aurpu_var_nam1_c6	Aurpu_var_nam1_65675	unknown	scaffold_14	30382-31599	-	MCL000623
Aurpu_var_nam1	Aurpu_var_nam1_c6	Aurpu_var_nam1_74604	unknown	scaffold_14	17502-18420	-	MCL000394
Aurpu_var_nam1	Aurpu_var_nam1_c6	Aurpu_var_nam1_74605	unknown	scaffold_14	19191-20698	+	MCL015681
Aurpu_var_nam1	Aurpu_var_nam1_c6	Aurpu_var_nam1_83833	unknown	scaffold_14	29389-29806	-	MCL006196
Aurpu_var_nam1	Aurpu_var_nam1_c6	Aurpu_var_nam1_83835	unknown	scaffold_14	32243-33473	+	MCL011765
Aurpu_var_nam1	Aurpu_var_nam1_c7	Aurpu_var_nam1_51845	unknown	scaffold_14	82972-83631	+	MCL012263
Aurpu_var_nam1	Aurpu_var_nam1_c7	Aurpu_var_nam1_52031	unknown	scaffold_14	93742-94838	-	MCL003818
Aurpu_var_nam1	Aurpu_var_nam1_c7	Aurpu_var_nam1_52223	unknown	scaffold_14	95103-95844	+	MCL003819
Aurpu_var_nam1	Aurpu_var_nam1_c8	Aurpu_var_nam1_51969	unknown	scaffold_14	511944-513506	-	MCL005185
Aurpu_var_nam1	Aurpu_var_nam1_c8	Aurpu_var_nam1_74759	PKS-Like	scaffold_14	513829-515505	-	MCL003170
Aurpu_var_nam1	Aurpu_var_nam1_c8	Aurpu_var_nam1_84004	unknown	scaffold_14	516029-517037	-	MCL001853
Aurpu_var_nam1	Aurpu_var_nam1_c9	Aurpu_var_nam1_52787	unknown	scaffold_15	266044-266739	-	MCL007382
Aurpu_var_nam1	Aurpu_var_nam1_c9	Aurpu_var_nam1_52872	unknown	scaffold_15	273960-275077	-	MCL000131
Aurpu_var_nam1	Aurpu_var_nam1_c9	Aurpu_var_nam1_75008	unknown	scaffold_15	266738-268675	+	MCL006450
Aurpu_var_nam1	Aurpu_var_nam1_c10	Aurpu_var_nam1_53560	unknown	scaffold_16	134913-136288	+	MCL003499
Aurpu_var_nam1	Aurpu_var_nam1_c10	Aurpu_var_nam1_53638	unknown	scaffold_16	133667-134761	-	MCL004231
Aurpu_var_nam1	Aurpu_var_nam1_c11	Aurpu_var_nam1_54997	unknown	scaffold_18	414884-416305	-	MCL001038
Aurpu_var_nam1	Aurpu_var_nam1_c11	Aurpu_var_nam1_55021	NRPS	scaffold_18	422850-437718	+	MCL000006
Aurpu_var_nam1	Aurpu_var_nam1_c11	Aurpu_var_nam1_66846	unknown	scaffold_18	417649-421557	-	MCL000005
Aurpu_var_nam1	Aurpu_var_nam1_c12	Aurpu_var_nam1_66898	unknown	scaffold_19	20123-21280	-	MCL011480
Aurpu_var_nam1	Aurpu_var_nam1_c12	Aurpu_var_nam1_75802	unknown	scaffold_19	32792-37681	-	MCL000023
Aurpu_var_nam1	Aurpu_var_nam1_c13	Aurpu_var_nam1_38474	PKS	scaffold_2	513366-520922	-	MCL000001
Aurpu_var_nam1	Aurpu_var_nam1_c13	Aurpu_var_nam1_38740	unknown	scaffold_2	521735-522877	+	MCL000762
Aurpu_var_nam1	Aurpu_var_nam1_c13	Aurpu_var_nam1_60377	unknown	scaffold_2	523627-525196	-	MCL000369
Aurpu_var_nam1	Aurpu_var_nam1_c13	Aurpu_var_nam1_78307	unknown	scaffold_2	538059-538790	+	MCL013851
Aurpu_var_nam1	Aurpu_var_nam1_c14	Aurpu_var_nam1_20192	unknown	scaffold_20	93860-95678	-	MCL007777
Aurpu_var_nam1	Aurpu_var_nam1_c14	Aurpu_var_nam1_55586	NRPS-Like	scaffold_20	99172-102316	+	MCL000368
Aurpu_var_nam1	Aurpu_var_nam1_c14	Aurpu_var_nam1_67111	unknown	scaffold_20	96099-97067	+	MCL008705
Aurpu_var_nam1	Aurpu_var_nam1_c15	Aurpu_var_nam1_29114	unknown	scaffold_20	211961-213706	-	MCL007115
Aurpu_var_nam1	Aurpu_var_nam1_c15	Aurpu_var_nam1_55642	unknown	scaffold_20	214506-216485	+	MCL000193
Aurpu_var_nam1	Aurpu_var_nam1_c16	Aurpu_var_nam1_39248	unknown	scaffold_3	348419-349756	+	MCL005599
Aurpu_var_nam1	Aurpu_var_nam1_c16	Aurpu_var_nam1_40164	NRPS	scaffold_3	341230-347453	-	MCL000006
Aurpu_var_nam1	Aurpu_var_nam1_c16	Aurpu_var_nam1_40571	NRPS-Like	scaffold_3	359431-361216	-	MCL000027
Aurpu_var_nam1	Aurpu_var_nam1_c16	Aurpu_var_nam1_61177	unknown	scaffold_3	352872-354654	+	MCL006192
Aurpu_var_nam1	Aurpu_var_nam1_c16	Aurpu_var_nam1_70291	unknown	scaffold_3	354955-356402	-	MCL012745
Aurpu_var_nam1	Aurpu_var_nam1_c16	Aurpu_var_nam1_70292	unknown	scaffold_3	357483-358611	-	MCL013139
Aurpu_var_nam1	Aurpu_var_nam1_c16	Aurpu_var_nam1_70294	unknown	scaffold_3	362426-366385	+	MCL000005
Aurpu_var_nam1	Aurpu_var_nam1_c17	Aurpu_var_nam1_70531	unknown	scaffold_3	1011026-1012401	-	MCL002006
Aurpu_var_nam1	Aurpu_var_nam1_c17	Aurpu_var_nam1_70532	unknown	scaffold_3	1013244-1013886	-	MCL001400
Aurpu_var_nam1	Aurpu_var_nam1_c18	Aurpu_var_nam1_77072	unknown	scaffold_33	42530-44394	-	MCL000109
Aurpu_var_nam1	Aurpu_var_nam1_c18	Aurpu_var_nam1_86588	TC	scaffold_33	33866-35889	+	MCL000033
Aurpu_var_nam1	Aurpu_var_nam1_c19	Aurpu_var_nam1_71576	unknown	scaffold_5	1146253-1148144	-	MCL014026
Aurpu_var_nam1	Aurpu_var_nam1_c19	Aurpu_var_nam1_71578	unknown	scaffold_5	1150723-1151742	-	MCL010253
Aurpu_var_nam1	Aurpu_var_nam1_c20	Aurpu_var_nam1_42080	unknown	scaffold_5	1209334-1210696	+	MCL011183
Aurpu_var_nam1	Aurpu_var_nam1_c20	Aurpu_var_nam1_62554	unknown	scaffold_5	1216200-1217068	+	MCL000176
Aurpu_var_pul1	Aurpu_var_pul1_c1	Aurpu_var_pul1_308516	unknown	scaffold_1	558425-560238	+	MCL012209
Aurpu_var_pul1	Aurpu_var_pul1_c1	Aurpu_var_pul1_308519	unknown	scaffold_1	560260-562677	-	MCL008534
Aurpu_var_pul1	Aurpu_var_pul1_c1	Aurpu_var_pul1_370463	NRPS-Like	scaffold_1	554712-557974	-	MCL015912
Aurpu_var_pul1	Aurpu_var_pul1_c2	Aurpu_var_pul1_286757	unknown	scaffold_1	928197-933107	-	MCL000023
Aurpu_var_pul1	Aurpu_var_pul1_c2	Aurpu_var_pul1_360934	unknown	scaffold_1	935778-937208	-	MCL003164
Aurpu_var_pul1	Aurpu_var_pul1_c3	Aurpu_var_pul1_262842	unknown	scaffold_1	1088888-1090418	+	MCL005185
Aurpu_var_pul1	Aurpu_var_pul1_c3	Aurpu_var_pul1_286866	unknown	scaffold_1	1085142-1086778	+	MCL001853
Aurpu_var_pul1	Aurpu_var_pul1_c3	Aurpu_var_pul1_286868	PKS-Like	scaffold_1	1086914-1088680	+	MCL003170
Aurpu_var_pul1	Aurpu_var_pul1_c4	Aurpu_var_pul1_341451	unknown	scaffold_1	1594584-1595653	-	MCL003819
Aurpu_var_pul1	Aurpu_var_pul1_c4	Aurpu_var_pul1_341454	unknown	scaffold_1	1595828-1597464	+	MCL003818
Aurpu_var_pul1	Aurpu_var_pul1_c5	Aurpu_var_pul1_310083	unknown	scaffold_1	2562242-2563524	+	MCL000706
Aurpu_var_pul1	Aurpu_var_pul1_c5	Aurpu_var_pul1_310090	unknown	scaffold_1	2565841-2569346	+	MCL000002
Aurpu_var_pul1	Aurpu_var_pul1_c6	Aurpu_var_pul1_23260	unknown	scaffold_10	270308-271172	-	MCL010506
Aurpu_var_pul1	Aurpu_var_pul1_c6	Aurpu_var_pul1_319566	unknown	scaffold_10	272306-273162	-	MCL009261
Aurpu_var_pul1	Aurpu_var_pul1_c6	Aurpu_var_pul1_345912	unknown	scaffold_10	271336-271845	-	MCL007510
Aurpu_var_pul1	Aurpu_var_pul1_c7	Aurpu_var_pul1_365992	unknown	scaffold_10	1138632-1139840	-	MCL006450
Aurpu_var_pul1	Aurpu_var_pul1_c7	Aurpu_var_pul1_397693	unknown	scaffold_10	1140500-1141385	+	MCL007382
Aurpu_var_pul1	Aurpu_var_pul1_c8	Aurpu_var_pul1_298620	unknown	scaffold_11	410388-412044	-	MCL000283
Aurpu_var_pul1	Aurpu_var_pul1_c8	Aurpu_var_pul1_375257	NRPS-Like	scaffold_11	397069-399580	-	MCL000027
Aurpu_var_pul1	Aurpu_var_pul1_c9	Aurpu_var_pul1_298975	PKS	scaffold_11	845584-852767	+	MCL000001
Aurpu_var_pul1	Aurpu_var_pul1_c9	Aurpu_var_pul1_346562	unknown	scaffold_11	841913-843165	+	MCL006480
Aurpu_var_pul1	Aurpu_var_pul1_c10	Aurpu_var_pul1_346734	unknown	scaffold_12	360704-362326	-	MCL007692
Aurpu_var_pul1	Aurpu_var_pul1_c10	Aurpu_var_pul1_346737	PKS	scaffold_12	363404-370519	+	MCL000001
Aurpu_var_pul1	Aurpu_var_pul1_c10	Aurpu_var_pul1_366469	unknown	scaffold_12	352714-354620	-	MCL000002
Aurpu_var_pul1	Aurpu_var_pul1_c11	Aurpu_var_pul1_46967	PKS	scaffold_13	318270-325217	+	MCL000017
Aurpu_var_pul1	Aurpu_var_pul1_c11	Aurpu_var_pul1_277099	unknown	scaffold_13	305363-306214	-	MCL003939
Aurpu_var_pul1	Aurpu_var_pul1_c11	Aurpu_var_pul1_321969	unknown	scaffold_13	308990-312348	-	MCL000974
Aurpu_var_pul1	Aurpu_var_pul1_c11	Aurpu_var_pul1_366738	unknown	scaffold_13	302804-304912	+	MCL011079
Aurpu_var_pul1	Aurpu_var_pul1_c11	Aurpu_var_pul1_375809	unknown	scaffold_13	327092-327814	+	MCL004903
Aurpu_var_pul1	Aurpu_var_pul1_c12	Aurpu_var_pul1_68282	unknown	scaffold_16	500500-501723	+	MCL000176
Aurpu_var_pul1	Aurpu_var_pul1_c12	Aurpu_var_pul1_367527	unknown	scaffold_16	496429-498677	+	MCL000369
Aurpu_var_pul1	Aurpu_var_pul1_c13	Aurpu_var_pul1_279910	unknown	scaffold_19	33946-35244	-	MCL006953
Aurpu_var_pul1	Aurpu_var_pul1_c13	Aurpu_var_pul1_324612	unknown	scaffold_19	43484-44931	-	MCL000370
Aurpu_var_pul1	Aurpu_var_pul1_c14	Aurpu_var_pul1_78492	unknown	scaffold_19	334210-335211	-	MCL017784
Aurpu_var_pul1	Aurpu_var_pul1_c14	Aurpu_var_pul1_367978	unknown	scaffold_19	331618-334750	-	MCL000843
Aurpu_var_pul1	Aurpu_var_pul1_c15	Aurpu_var_pul1_85956	unknown	scaffold_2	889402-891247	+	MCL003499
Aurpu_var_pul1	Aurpu_var_pul1_c15	Aurpu_var_pul1_264744	unknown	scaffold_2	888265-889338	-	MCL004231
Aurpu_var_pul1	Aurpu_var_pul1_c16	Aurpu_var_pul1_95280	unknown	scaffold_2	2000287-2004549	-	MCL000005
Aurpu_var_pul1	Aurpu_var_pul1_c16	Aurpu_var_pul1_264428	NRPS	scaffold_2	2005846-2020714	+	MCL000006
Aurpu_var_pul1	Aurpu_var_pul1_c16	Aurpu_var_pul1_352167	unknown	scaffold_2	1997453-1999005	-	MCL001038
Aurpu_var_pul1	Aurpu_var_pul1_c17	Aurpu_var_pul1_325629	unknown	scaffold_23	34289-38447	-	MCL000005
Aurpu_var_pul1	Aurpu_var_pul1_c17	Aurpu_var_pul1_358544	NRPS-Like	scaffold_23	40468-42423	+	MCL000027
Aurpu_var_pul1	Aurpu_var_pul1_c18	Aurpu_var_pul1_339147	unknown	scaffold_27	69020-75326	+	MCL000275
Aurpu_var_pul1	Aurpu_var_pul1_c18	Aurpu_var_pul1_368869	PKS-Like	scaffold_27	62019-68080	-	MCL000209
Aurpu_var_pul1	Aurpu_var_pul1_c19	Aurpu_var_pul1_312846	unknown	scaffold_3	1257463-1260017	+	MCL000193
Aurpu_var_pul1	Aurpu_var_pul1_c19	Aurpu_var_pul1_362720	unknown	scaffold_3	1254972-1256405	-	MCL007115
Aurpu_var_pul1	Aurpu_var_pul1_c20	Aurpu_var_pul1_388210	unknown	scaffold_36	85878-87755	-	MCL007777
Aurpu_var_pul1	Aurpu_var_pul1_c20	Aurpu_var_pul1_400756	unknown	scaffold_36	84096-85460	-	MCL006445
Aurpu_var_pul1	Aurpu_var_pul1_c20	Aurpu_var_pul1_409734	unknown	scaffold_36	91547-92987	+	MCL008705
Aurpu_var_pul1	Aurpu_var_pul1_c21	Aurpu_var_pul1_306874	unknown	scaffold_36	151495-152508	-	MCL007510
Aurpu_var_pul1	Aurpu_var_pul1_c21	Aurpu_var_pul1_378446	unknown	scaffold_36	153470-158080	+	MCL000023
Aurpu_var_pul1	Aurpu_var_pul1_c22	Aurpu_var_pul1_352867	NRPS-Like	scaffold_4	11843-16897	-	MCL013708
Aurpu_var_pul1	Aurpu_var_pul1_c22	Aurpu_var_pul1_388604	unknown	scaffold_4	19658-21309	-	MCL000005
Aurpu_var_pul1	Aurpu_var_pul1_c23	Aurpu_var_pul1_268765	unknown	scaffold_4	68620-70170	+	MCL000160
Aurpu_var_pul1	Aurpu_var_pul1_c23	Aurpu_var_pul1_388642	NRPS	scaffold_4	72704-81774	+	MCL000006
Aurpu_var_pul1	Aurpu_var_pul1_c24	Aurpu_var_pul1_285082	unknown	scaffold_42	81732-83817	-	MCL000109
Aurpu_var_pul1	Aurpu_var_pul1_c24	Aurpu_var_pul1_410031	TC	scaffold_42	78969-81089	+	MCL000033
Aurpu_var_pul1	Aurpu_var_pul1_c25	Aurpu_var_pul1_285237	PKS	scaffold_44	5716-14243	-	MCL000001
Aurpu_var_pul1	Aurpu_var_pul1_c25	Aurpu_var_pul1_285285	unknown	scaffold_44	15163-16901	+	MCL000643
Aurpu_var_pul1	Aurpu_var_pul1_c26	Aurpu_var_pul1_314623	unknown	scaffold_5	139844-141792	-	MCL000369
Aurpu_var_pul1	Aurpu_var_pul1_c26	Aurpu_var_pul1_343749	PKS	scaffold_5	128389-136335	-	MCL000001
Aurpu_var_pul1	Aurpu_var_pul1_c26	Aurpu_var_pul1_343756	unknown	scaffold_5	154263-155293	+	MCL013851
Aurpu_var_pul1	Aurpu_var_pul1_c26	Aurpu_var_pul1_372892	unknown	scaffold_5	137339-138482	+	MCL000762
Aurpu_var_pul1	Aurpu_var_pul1_c27	Aurpu_var_pul1_285783	unknown	scaffold_53	11864-15789	-	MCL000005
Aurpu_var_pul1	Aurpu_var_pul1_c27	Aurpu_var_pul1_285791	NRPS	scaffold_53	20972-24598	+	MCL000006
Aurpu_var_pul1	Aurpu_var_pul1_c27	Aurpu_var_pul1_410245	unknown	scaffold_53	29865-31676	-	MCL015914
Aurpu_var_pul1	Aurpu_var_pul1_c28	Aurpu_var_pul1_271062	unknown	scaffold_6	891291-892887	-	MCL000374
Aurpu_var_pul1	Aurpu_var_pul1_c28	Aurpu_var_pul1_316251	TC	scaffold_6	887328-889266	+	MCL000033
Aurpu_var_pul1	Aurpu_var_pul1_c29	Aurpu_var_pul1_295303	DMAT	scaffold_7	921119-922618	-	MCL005204
Aurpu_var_pul1	Aurpu_var_pul1_c29	Aurpu_var_pul1_334459	unknown	scaffold_7	917921-918845	-	MCL000926
Aurpu_var_pul1	Aurpu_var_pul1_c29	Aurpu_var_pul1_364645	unknown	scaffold_7	923095-924987	+	MCL009506
Aurpu_var_pul1	Aurpu_var_pul1_c30	Aurpu_var_pul1_345118	unknown	scaffold_8	488252-489332	-	MCL001400
Aurpu_var_pul1	Aurpu_var_pul1_c30	Aurpu_var_pul1_374161	unknown	scaffold_8	486158-487602	-	MCL002006
Aurpu_var_pul1	Aurpu_var_pul1_c31	Aurpu_var_pul1_317937	unknown	scaffold_8	593852-598175	-	MCL000005
Aurpu_var_pul1	Aurpu_var_pul1_c31	Aurpu_var_pul1_317953	NRPS	scaffold_8	613166-619764	+	MCL000006
Aurpu_var_pul1	Aurpu_var_pul1_c31	Aurpu_var_pul1_334791	unknown	scaffold_8	601717-602841	+	MCL013139
Aurpu_var_pul1	Aurpu_var_pul1_c31	Aurpu_var_pul1_364935	NRPS-Like	scaffold_8	577221-579945	+	MCL000027
Aurpu_var_pul1	Aurpu_var_pul1_c31	Aurpu_var_pul1_374194	NRPS-Like	scaffold_8	599052-600835	+	MCL000027
Aurpu_var_pul1	Aurpu_var_pul1_c31	Aurpu_var_pul1_374199	unknown	scaffold_8	611108-612445	-	MCL005599
Aurpu_var_pul1	Aurpu_var_pul1_c31	Aurpu_var_pul1_396793	unknown	scaffold_8	603549-605580	+	MCL012745
Aurpu_var_pul1	Aurpu_var_pul1_c31	Aurpu_var_pul1_405278	unknown	scaffold_8	606201-607982	-	MCL006192
Aurpu_var_sub1	Aurpu_var_sub1_c1	Aurpu_var_sub1_25182	unknown	scaffold_0	2065319-2066770	+	MCL012746
Aurpu_var_sub1	Aurpu_var_sub1_c1	Aurpu_var_sub1_166114	unknown	scaffold_0	2063129-2064656	-	MCL007181
Aurpu_var_sub1	Aurpu_var_sub1_c2	Aurpu_var_sub1_1390	unknown	scaffold_1	1509103-1510796	-	MCL000369
Aurpu_var_sub1	Aurpu_var_sub1_c2	Aurpu_var_sub1_76477	unknown	scaffold_1	1505356-1506815	-	MCL000176
Aurpu_var_sub1	Aurpu_var_sub1_c3	Aurpu_var_sub1_5012	unknown	scaffold_10	454564-456662	-	MCL008534
Aurpu_var_sub1	Aurpu_var_sub1_c3	Aurpu_var_sub1_65516	NRPS-Like	scaffold_10	448954-452213	-	MCL015912
Aurpu_var_sub1	Aurpu_var_sub1_c3	Aurpu_var_sub1_217704	unknown	scaffold_10	452549-454624	+	MCL012209
Aurpu_var_sub1	Aurpu_var_sub1_c4	Aurpu_var_sub1_40095	unknown	scaffold_10	761964-766739	+	MCL000023
Aurpu_var_sub1	Aurpu_var_sub1_c4	Aurpu_var_sub1_697018	unknown	scaffold_10	758509-759584	+	MCL003164
Aurpu_var_sub1	Aurpu_var_sub1_c5	Aurpu_var_sub1_5735	unknown	scaffold_12	717550-718693	-	MCL000762
Aurpu_var_sub1	Aurpu_var_sub1_c5	Aurpu_var_sub1_5738	unknown	scaffold_12	730306-734867	+	MCL000003
Aurpu_var_sub1	Aurpu_var_sub1_c5	Aurpu_var_sub1_30213	unknown	scaffold_12	698254-698976	-	MCL013851
Aurpu_var_sub1	Aurpu_var_sub1_c5	Aurpu_var_sub1_30220	unknown	scaffold_12	712153-713725	+	MCL000369
Aurpu_var_sub1	Aurpu_var_sub1_c5	Aurpu_var_sub1_66027	PKS	scaffold_12	719940-727505	+	MCL000001
Aurpu_var_sub1	Aurpu_var_sub1_c6	Aurpu_var_sub1_6539	PKS-Like	scaffold_16	28884-34496	-	MCL000209
Aurpu_var_sub1	Aurpu_var_sub1_c6	Aurpu_var_sub1_6540	unknown	scaffold_16	35739-41996	+	MCL000275
Aurpu_var_sub1	Aurpu_var_sub1_c7	Aurpu_var_sub1_6643	unknown	scaffold_16	286805-289814	-	MCL000974
Aurpu_var_sub1	Aurpu_var_sub1_c7	Aurpu_var_sub1_41805	unknown	scaffold_16	280450-282799	+	MCL011079
Aurpu_var_sub1	Aurpu_var_sub1_c7	Aurpu_var_sub1_41811	unknown	scaffold_16	304287-305415	+	MCL004903
Aurpu_var_sub1	Aurpu_var_sub1_c7	Aurpu_var_sub1_99381	PKS	scaffold_16	295918-302836	+	MCL000017
Aurpu_var_sub1	Aurpu_var_sub1_c7	Aurpu_var_sub1_327050	unknown	scaffold_16	282625-283830	-	MCL003939
Aurpu_var_sub1	Aurpu_var_sub1_c8	Aurpu_var_sub1_31356	unknown	scaffold_17	286411-287840	-	MCL012745
Aurpu_var_sub1	Aurpu_var_sub1_c8	Aurpu_var_sub1_31357	unknown	scaffold_17	288998-290123	-	MCL013139
Aurpu_var_sub1	Aurpu_var_sub1_c8	Aurpu_var_sub1_47622	unknown	scaffold_17	284004-285785	+	MCL006192
Aurpu_var_sub1	Aurpu_var_sub1_c8	Aurpu_var_sub1_47623	NRPS-Like	scaffold_17	290994-292772	-	MCL000027
Aurpu_var_sub1	Aurpu_var_sub1_c8	Aurpu_var_sub1_47624	unknown	scaffold_17	293965-297930	+	MCL000005
Aurpu_var_sub1	Aurpu_var_sub1_c8	Aurpu_var_sub1_47634	NRPS-Like	scaffold_17	312337-314435	-	MCL000027
Aurpu_var_sub1	Aurpu_var_sub1_c8	Aurpu_var_sub1_67560	unknown	scaffold_17	279490-280827	+	MCL005599
Aurpu_var_sub1	Aurpu_var_sub1_c8	Aurpu_var_sub1_67634	NRPS	scaffold_17	272201-278387	-	MCL000006
Aurpu_var_sub1	Aurpu_var_sub1_c9	Aurpu_var_sub1_7276	PKS	scaffold_19	316406-324699	-	MCL000001
Aurpu_var_sub1	Aurpu_var_sub1_c9	Aurpu_var_sub1_31776	unknown	scaffold_19	311073-311751	-	MCL007288
Aurpu_var_sub1	Aurpu_var_sub1_c10	Aurpu_var_sub1_43128	unknown	scaffold_22	185161-186988	-	MCL002006
Aurpu_var_sub1	Aurpu_var_sub1_c10	Aurpu_var_sub1_43131	unknown	scaffold_22	187509-188296	-	MCL001400
Aurpu_var_sub1	Aurpu_var_sub1_c11	Aurpu_var_sub1_8064	PKS	scaffold_24	292950-301000	-	MCL000001
Aurpu_var_sub1	Aurpu_var_sub1_c11	Aurpu_var_sub1_43507	unknown	scaffold_24	313695-316276	+	MCL009536
Aurpu_var_sub1	Aurpu_var_sub1_c11	Aurpu_var_sub1_43513	unknown	scaffold_24	329470-331315	+	MCL010298
Aurpu_var_sub1	Aurpu_var_sub1_c11	Aurpu_var_sub1_48101	unknown	scaffold_24	324945-326768	-	MCL000244
Aurpu_var_sub1	Aurpu_var_sub1_c11	Aurpu_var_sub1_68998	unknown	scaffold_24	318816-320249	-	MCL006953
Aurpu_var_sub1	Aurpu_var_sub1_c11	Aurpu_var_sub1_91708	unknown	scaffold_24	342226-343848	+	MCL008790
Aurpu_var_sub1	Aurpu_var_sub1_c11	Aurpu_var_sub1_101129	unknown	scaffold_24	327229-329298	-	MCL013861
Aurpu_var_sub1	Aurpu_var_sub1_c11	Aurpu_var_sub1_101139	unknown	scaffold_24	340398-342004	+	MCL011183
Aurpu_var_sub1	Aurpu_var_sub1_c11	Aurpu_var_sub1_111588	PKS	scaffold_24	301705-310307	+	MCL000357
Aurpu_var_sub1	Aurpu_var_sub1_c11	Aurpu_var_sub1_445004	unknown	scaffold_24	320440-321635	+	MCL013512
Aurpu_var_sub1	Aurpu_var_sub1_c12	Aurpu_var_sub1_43669	unknown	scaffold_26	14334-15136	+	MCL007692
Aurpu_var_sub1	Aurpu_var_sub1_c12	Aurpu_var_sub1_91819	unknown	scaffold_26	15846-17559	+	MCL009506
Aurpu_var_sub1	Aurpu_var_sub1_c12	Aurpu_var_sub1_101296	PKS	scaffold_26	3667-10158	-	MCL000001
Aurpu_var_sub1	Aurpu_var_sub1_c12	Aurpu_var_sub1_101301	unknown	scaffold_26	10936-12576	+	MCL013018
Aurpu_var_sub1	Aurpu_var_sub1_c13	Aurpu_var_sub1_32759	unknown	scaffold_26	167522-168316	+	MCL007510
Aurpu_var_sub1	Aurpu_var_sub1_c13	Aurpu_var_sub1_43726	unknown	scaffold_26	166626-167450	+	MCL009261
Aurpu_var_sub1	Aurpu_var_sub1_c14	Aurpu_var_sub1_2149	unknown	scaffold_3	182618-183604	+	MCL010253
Aurpu_var_sub1	Aurpu_var_sub1_c14	Aurpu_var_sub1_62731	PKS	scaffold_3	171322-179375	+	MCL000001
Aurpu_var_sub1	Aurpu_var_sub1_c14	Aurpu_var_sub1_471193	unknown	scaffold_3	169262-171057	-	MCL011734
Aurpu_var_sub1	Aurpu_var_sub1_c14	Aurpu_var_sub1_471843	unknown	scaffold_3	186242-188313	+	MCL014026
Aurpu_var_sub1	Aurpu_var_sub1_c15	Aurpu_var_sub1_8596	unknown	scaffold_30	75749-76744	-	MCL007692
Aurpu_var_sub1	Aurpu_var_sub1_c15	Aurpu_var_sub1_69934	PKS	scaffold_30	78035-84721	+	MCL000001
Aurpu_var_sub1	Aurpu_var_sub1_c16	Aurpu_var_sub1_2796	unknown	scaffold_4	668226-670017	+	MCL000179
Aurpu_var_sub1	Aurpu_var_sub1_c16	Aurpu_var_sub1_63168	unknown	scaffold_4	655810-660365	-	MCL000023
Aurpu_var_sub1	Aurpu_var_sub1_c17	Aurpu_var_sub1_9354	unknown	scaffold_40	92561-93256	-	MCL007382
Aurpu_var_sub1	Aurpu_var_sub1_c17	Aurpu_var_sub1_92899	unknown	scaffold_40	93997-95240	+	MCL006450
Aurpu_var_sub1	Aurpu_var_sub1_c18	Aurpu_var_sub1_45159	unknown	scaffold_44	7712-9007	+	MCL008705
Aurpu_var_sub1	Aurpu_var_sub1_c18	Aurpu_var_sub1_48768	NRPS-Like	scaffold_44	11849-15747	+	MCL000368
Aurpu_var_sub1	Aurpu_var_sub1_c18	Aurpu_var_sub1_84004	unknown	scaffold_44	5206-7542	-	MCL007777
Aurpu_var_sub1	Aurpu_var_sub1_c19	Aurpu_var_sub1_9633	unknown	scaffold_48	43974-49158	-	MCL000023
Aurpu_var_sub1	Aurpu_var_sub1_c19	Aurpu_var_sub1_34161	unknown	scaffold_48	20587-21849	-	MCL010181
Aurpu_var_sub1	Aurpu_var_sub1_c19	Aurpu_var_sub1_34163	unknown	scaffold_48	23494-24837	-	MCL010255
Aurpu_var_sub1	Aurpu_var_sub1_c19	Aurpu_var_sub1_45301	unknown	scaffold_48	25943-28167	-	MCL008785
Aurpu_var_sub1	Aurpu_var_sub1_c19	Aurpu_var_sub1_45311	unknown	scaffold_48	50623-52008	+	MCL007288
Aurpu_var_sub1	Aurpu_var_sub1_c19	Aurpu_var_sub1_71742	PKS	scaffold_48	29841-37282	+	MCL000001
Aurpu_var_sub1	Aurpu_var_sub1_c19	Aurpu_var_sub1_71750	unknown	scaffold_48	22168-23384	+	MCL000762
Aurpu_var_sub1	Aurpu_var_sub1_c19	Aurpu_var_sub1_704711	PKS	scaffold_48	1527-13947	-	MCL000001
Aurpu_var_sub1	Aurpu_var_sub1_c20	Aurpu_var_sub1_71771	unknown	scaffold_49	22514-26413	+	MCL000005
Aurpu_var_sub1	Aurpu_var_sub1_c20	Aurpu_var_sub1_84135	NRPS	scaffold_49	5975-21395	-	MCL000006
Aurpu_var_sub1	Aurpu_var_sub1_c20	Aurpu_var_sub1_579455	unknown	scaffold_49	27451-29732	+	MCL001038
Aurpu_var_sub1	Aurpu_var_sub1_c21	Aurpu_var_sub1_3094	unknown	scaffold_5	279613-281007	+	MCL004766
Aurpu_var_sub1	Aurpu_var_sub1_c21	Aurpu_var_sub1_37791	TC	scaffold_5	274375-276804	+	MCL000033
Aurpu_var_sub1	Aurpu_var_sub1_c22	Aurpu_var_sub1_3382	unknown	scaffold_5	1027718-1029004	-	MCL003499
Aurpu_var_sub1	Aurpu_var_sub1_c22	Aurpu_var_sub1_3383	unknown	scaffold_5	1029158-1030237	+	MCL004231
Aurpu_var_sub1	Aurpu_var_sub1_c23	Aurpu_var_sub1_28124	unknown	scaffold_6	656093-657077	+	MCL001853
Aurpu_var_sub1	Aurpu_var_sub1_c23	Aurpu_var_sub1_38414	unknown	scaffold_6	659977-661600	+	MCL005185
Aurpu_var_sub1	Aurpu_var_sub1_c23	Aurpu_var_sub1_106826	PKS-Like	scaffold_6	657398-659358	+	MCL003170
Aurpu_var_sub1	Aurpu_var_sub1_c24	Aurpu_var_sub1_28226	unknown	scaffold_6	920918-922013	+	MCL003818
Aurpu_var_sub1	Aurpu_var_sub1_c24	Aurpu_var_sub1_64071	unknown	scaffold_6	919979-920671	-	MCL003819
Aurpu_var_sub1	Aurpu_var_sub1_c25	Aurpu_var_sub1_4185	unknown	scaffold_8	39255-43412	-	MCL000005
Aurpu_var_sub1	Aurpu_var_sub1_c25	Aurpu_var_sub1_64708	NRPS-Like	scaffold_8	45499-47429	+	MCL000027
Bauco1	Bauco1_c1	Bauco1_28789	unknown	scaffold_1	201376-203621	+	MCL000016
Bauco1	Bauco1_c1	Bauco1_62024	PKS	scaffold_1	180385-187582	-	MCL000017
Bauco1	Bauco1_c1	Bauco1_62139	unknown	scaffold_1	188246-194111	-	MCL000275
Bauco1	Bauco1_c1	Bauco1_62385	unknown	scaffold_1	210482-211412	+	MCL007288
Bauco1	Bauco1_c1	Bauco1_144102	PKS-Like	scaffold_1	194625-200727	+	MCL000209
Bauco1	Bauco1_c1	Bauco1_168304	unknown	scaffold_1	205559-207369	-	MCL009378
Bauco1	Bauco1_c1	Bauco1_566140	unknown	scaffold_1	207987-209887	-	MCL006800
Bauco1	Bauco1_c2	Bauco1_36270	unknown	scaffold_10	243246-244385	+	MCL007510
Bauco1	Bauco1_c2	Bauco1_44548	unknown	scaffold_10	242300-242725	-	MCL010506
Bauco1	Bauco1_c3	Bauco1_26965	unknown	scaffold_12	72910-74354	+	MCL001516
Bauco1	Bauco1_c3	Bauco1_59325	unknown	scaffold_12	33896-35380	-	MCL001038
Bauco1	Bauco1_c3	Bauco1_77161	unknown	scaffold_12	36154-40320	-	MCL000005
Bauco1	Bauco1_c3	Bauco1_95688	NRPS	scaffold_12	41226-57115	+	MCL000006
Bauco1	Bauco1_c3	Bauco1_151014	unknown	scaffold_12	66856-67243	+	MCL003951
Bauco1	Bauco1_c3	Bauco1_254436	unknown	scaffold_12	64965-66692	-	MCL013602
Bauco1	Bauco1_c4	Bauco1_266173	unknown	scaffold_12	729235-731120	-	MCL000283
Bauco1	Bauco1_c4	Bauco1_266686	unknown	scaffold_12	735216-738300	-	MCL000040
Bauco1	Bauco1_c4	Bauco1_569073	TC	scaffold_12	720444-722709	-	MCL000033
Bauco1	Bauco1_c5	Bauco1_50318	unknown	scaffold_12	1042106-1044151	-	MCL005516
Bauco1	Bauco1_c5	Bauco1_77435	PKS-Like	scaffold_12	1027496-1033131	+	MCL000209
Bauco1	Bauco1_c5	Bauco1_151421	unknown	scaffold_12	1019926-1026397	-	MCL000275
Bauco1	Bauco1_c6	Bauco1_39175	unknown	scaffold_14	1088580-1090018	-	MCL012387
Bauco1	Bauco1_c6	Bauco1_78811	unknown	scaffold_14	1083568-1085524	-	MCL000193
Bauco1	Bauco1_c6	Bauco1_98616	unknown	scaffold_14	1086265-1088545	+	MCL007115
Bauco1	Bauco1_c7	Bauco1_30707	PKS	scaffold_2	1759238-1764893	-	MCL000017
Bauco1	Bauco1_c7	Bauco1_30716	unknown	scaffold_2	1777871-1779089	+	MCL003939
Bauco1	Bauco1_c7	Bauco1_30718	unknown	scaffold_2	1779506-1781066	-	MCL011079
Bauco1	Bauco1_c7	Bauco1_154260	unknown	scaffold_2	1772872-1776536	+	MCL000974
Bauco1	Bauco1_c8	Bauco1_31044	unknown	scaffold_3	446897-447795	+	MCL003819
Bauco1	Bauco1_c8	Bauco1_84564	unknown	scaffold_3	445183-446613	-	MCL003818
Bauco1	Bauco1_c8	Bauco1_103240	unknown	scaffold_3	437696-440093	+	MCL001698
Bauco1	Bauco1_c9	Bauco1_41374	unknown	scaffold_3	593343-594413	+	MCL005185
Bauco1	Bauco1_c9	Bauco1_382208	PKS-Like	scaffold_3	591617-593202	+	MCL003170
Bauco1	Bauco1_c10	Bauco1_31987	unknown	scaffold_4	512072-513705	+	MCL000394
Bauco1	Bauco1_c10	Bauco1_104911	unknown	scaffold_4	509879-511901	+	MCL000182
Bauco1	Bauco1_c11	Bauco1_23288	NRPS-Like	scaffold_4	1673784-1677105	+	MCL015912
Bauco1	Bauco1_c11	Bauco1_66783	unknown	scaffold_4	1669231-1671526	+	MCL008534
Bauco1	Bauco1_c11	Bauco1_430075	unknown	scaffold_4	1671547-1673454	-	MCL012209
Bauco1	Bauco1_c12	Bauco1_69121	unknown	scaffold_5	401844-405830	+	MCL000005
Bauco1	Bauco1_c12	Bauco1_121589	unknown	scaffold_5	388992-390768	+	MCL000318
Bauco1	Bauco1_c13	Bauco1_69506	unknown	scaffold_6	991093-992758	-	MCL000182
Bauco1	Bauco1_c13	Bauco1_148201	unknown	scaffold_6	996385-1000718	+	MCL000005
Bauco1	Bauco1_c14	Bauco1_35589	unknown	scaffold_9	155800-158475	-	MCL011846
Bauco1	Bauco1_c14	Bauco1_111219	unknown	scaffold_9	162685-164453	+	MCL004278
Bimnz1	Bimnz1_c1	Bimnz1_522572	unknown	scaffold_1	2303918-2304559	-	MCL012041
Bimnz1	Bimnz1_c1	Bimnz1_562810	PKS	scaffold_1	2285785-2297307	-	MCL000001
Bimnz1	Bimnz1_c1	Bimnz1_562817	unknown	scaffold_1	2316181-2316774	+	MCL012041
Bimnz1	Bimnz1_c1	Bimnz1_586105	unknown	scaffold_1	2310330-2311880	+	MCL010255
Bimnz1	Bimnz1_c2	Bimnz1_22452	unknown	scaffold_104	218451-219775	-	MCL010525
Bimnz1	Bimnz1_c2	Bimnz1_22508	unknown	scaffold_104	220353-222223	+	MCL001224
Bimnz1	Bimnz1_c2	Bimnz1_545813	unknown	scaffold_104	222268-223795	-	MCL008285
Bimnz1	Bimnz1_c3	Bimnz1_489127	unknown	scaffold_105	163746-165215	-	MCL000248
Bimnz1	Bimnz1_c3	Bimnz1_561009	unknown	scaffold_105	217839-218913	+	MCL006800
Bimnz1	Bimnz1_c3	Bimnz1_627396	unknown	scaffold_105	165935-167367	-	MCL007003
Bimnz1	Bimnz1_c4	Bimnz1_456270	unknown	scaffold_12	312862-314200	-	MCL000253
Bimnz1	Bimnz1_c4	Bimnz1_501991	unknown	scaffold_12	303042-303997	-	MCL018194
Bimnz1	Bimnz1_c4	Bimnz1_502017	PKS	scaffold_12	325741-333045	+	MCL000017
Bimnz1	Bimnz1_c4	Bimnz1_551682	unknown	scaffold_12	296235-298059	+	MCL000248
Bimnz1	Bimnz1_c4	Bimnz1_551685	unknown	scaffold_12	308178-309751	-	MCL012387
Bimnz1	Bimnz1_c4	Bimnz1_551686	unknown	scaffold_12	310471-312248	+	MCL017293
Bimnz1	Bimnz1_c4	Bimnz1_565899	unknown	scaffold_12	304385-305035	+	MCL020884
Bimnz1	Bimnz1_c4	Bimnz1_578616	unknown	scaffold_12	306095-307576	+	MCL015677
Bimnz1	Bimnz1_c5	Bimnz1_89422	unknown	scaffold_18	240247-242003	+	MCL004766
Bimnz1	Bimnz1_c5	Bimnz1_531051	unknown	scaffold_18	242670-244070	+	MCL006480
Bimnz1	Bimnz1_c6	Bimnz1_91560	unknown	scaffold_18	598899-605792	+	MCL000275
Bimnz1	Bimnz1_c6	Bimnz1_504684	PKS-Like	scaffold_18	591991-598307	-	MCL000209
Bimnz1	Bimnz1_c7	Bimnz1_567287	DMAT	scaffold_19	58755-59846	-	MCL005204
Bimnz1	Bimnz1_c7	Bimnz1_588942	unknown	scaffold_19	65911-67067	+	MCL000423
Bimnz1	Bimnz1_c8	Bimnz1_96019	unknown	scaffold_19	707831-710032	+	MCL010701
Bimnz1	Bimnz1_c8	Bimnz1_589000	PKS	scaffold_19	727577-732847	+	MCL007586
Bimnz1	Bimnz1_c9	Bimnz1_494917	unknown	scaffold_195	2697-4295	-	MCL000606
Bimnz1	Bimnz1_c9	Bimnz1_636403	unknown	scaffold_195	2-835	+	MCL000253
Bimnz1	Bimnz1_c10	Bimnz1_461788	PKS	scaffold_20	209155-217689	-	MCL000001
Bimnz1	Bimnz1_c10	Bimnz1_553373	unknown	scaffold_20	218593-220527	-	MCL007603
Bimnz1	Bimnz1_c11	Bimnz1_553386	unknown	scaffold_20	260234-262806	-	MCL000969
Bimnz1	Bimnz1_c11	Bimnz1_637802	PKS	scaffold_20	243672-252339	-	MCL000001
Bimnz1	Bimnz1_c12	Bimnz1_462841	unknown	scaffold_22	657776-658658	-	MCL008279
Bimnz1	Bimnz1_c12	Bimnz1_463149	unknown	scaffold_22	659399-660737	+	MCL010001
Bimnz1	Bimnz1_c12	Bimnz1_532398	PKS	scaffold_22	644934-653592	-	MCL000001
Bimnz1	Bimnz1_c12	Bimnz1_532405	unknown	scaffold_22	655775-658048	+	MCL007214
Bimnz1	Bimnz1_c13	Bimnz1_463523	PKS	scaffold_23	692243-694732	+	MCL000001
Bimnz1	Bimnz1_c13	Bimnz1_567997	unknown	scaffold_23	654663-656318	-	MCL007214
Bimnz1	Bimnz1_c14	Bimnz1_464464	unknown	scaffold_25	664255-665176	-	MCL003939
Bimnz1	Bimnz1_c14	Bimnz1_506695	unknown	scaffold_25	696948-698259	+	MCL004903
Bimnz1	Bimnz1_c14	Bimnz1_533237	PKS	scaffold_25	687769-694621	+	MCL000017
Bimnz1	Bimnz1_c14	Bimnz1_554200	unknown	scaffold_25	669228-672540	-	MCL000974
Bimnz1	Bimnz1_c15	Bimnz1_465544	DMAT	scaffold_27	16139-17349	-	MCL005204
Bimnz1	Bimnz1_c15	Bimnz1_589668	unknown	scaffold_27	18003-19738	+	MCL013378
Bimnz1	Bimnz1_c16	Bimnz1_366131	unknown	scaffold_27	344407-344610	-	MCL017784
Bimnz1	Bimnz1_c16	Bimnz1_554481	unknown	scaffold_27	330983-331842	+	MCL010808
Bimnz1	Bimnz1_c17	Bimnz1_580533	unknown	scaffold_28	148750-149925	-	MCL000762
Bimnz1	Bimnz1_c17	Bimnz1_589734	DMAT	scaffold_28	144855-146774	+	MCL006021
Bimnz1	Bimnz1_c18	Bimnz1_159838	unknown	scaffold_31	390948-393411	-	MCL007115
Bimnz1	Bimnz1_c18	Bimnz1_467477	unknown	scaffold_31	396086-398014	+	MCL011310
Bimnz1	Bimnz1_c19	Bimnz1_536450	unknown	scaffold_38	194497-195735	+	MCL000370
Bimnz1	Bimnz1_c19	Bimnz1_600253	unknown	scaffold_38	183310-185385	-	MCL000002
Bimnz1	Bimnz1_c19	Bimnz1_600259	unknown	scaffold_38	213665-216341	-	MCL000002
Bimnz1	Bimnz1_c20	Bimnz1_555948	unknown	scaffold_38	289429-290744	+	MCL001400
Bimnz1	Bimnz1_c20	Bimnz1_555954	unknown	scaffold_38	305060-307012	+	MCL002006
Bimnz1	Bimnz1_c20	Bimnz1_646488	NRPS-Like	scaffold_38	284644-287962	-	MCL006331
Bimnz1	Bimnz1_c21	Bimnz1_577208	unknown	scaffold_4	1453907-1454811	+	MCL007003
Bimnz1	Bimnz1_c21	Bimnz1_647833	unknown	scaffold_4	1444815-1445821	-	MCL011528
Bimnz1	Bimnz1_c21	Bimnz1_647851	unknown	scaffold_4	1451610-1453617	-	MCL010107
Bimnz1	Bimnz1_c21	Bimnz1_647857	unknown	scaffold_4	1455011-1456564	+	MCL008443
Bimnz1	Bimnz1_c21	Bimnz1_647863	unknown	scaffold_4	1456429-1457273	-	MCL009381
Bimnz1	Bimnz1_c21	Bimnz1_647865	unknown	scaffold_4	1457685-1459425	+	MCL011477
Bimnz1	Bimnz1_c22	Bimnz1_201969	unknown	scaffold_43	6369-7564	-	MCL001853
Bimnz1	Bimnz1_c22	Bimnz1_581875	unknown	scaffold_43	10950-11474	+	MCL003819
Bimnz1	Bimnz1_c22	Bimnz1_648864	unknown	scaffold_43	8571-10598	-	MCL003818
Bimnz1	Bimnz1_c23	Bimnz1_556570	unknown	scaffold_44	108765-109450	+	MCL006196
Bimnz1	Bimnz1_c23	Bimnz1_600747	unknown	scaffold_44	105565-107048	-	MCL012381
Bimnz1	Bimnz1_c24	Bimnz1_537907	unknown	scaffold_45	232059-234543	-	MCL000466
Bimnz1	Bimnz1_c24	Bimnz1_582047	unknown	scaffold_45	235249-237357	-	MCL000193
Bimnz1	Bimnz1_c25	Bimnz1_475156	unknown	scaffold_49	552155-554401	+	MCL011532
Bimnz1	Bimnz1_c25	Bimnz1_475174	unknown	scaffold_49	554605-555441	-	MCL008279
Bimnz1	Bimnz1_c26	Bimnz1_498391	unknown	scaffold_5	393994-399026	+	MCL000005
Bimnz1	Bimnz1_c26	Bimnz1_549840	unknown	scaffold_5	399725-401946	+	MCL001038
Bimnz1	Bimnz1_c26	Bimnz1_564003	NRPS	scaffold_5	366852-383278	-	MCL000006
Bimnz1	Bimnz1_c27	Bimnz1_549892	unknown	scaffold_5	612480-613882	-	MCL000147
Bimnz1	Bimnz1_c27	Bimnz1_577327	unknown	scaffold_5	622960-624075	-	MCL004231
Bimnz1	Bimnz1_c28	Bimnz1_230373	unknown	scaffold_5	1324472-1326377	+	MCL000369
Bimnz1	Bimnz1_c28	Bimnz1_550080	unknown	scaffold_5	1295214-1297285	-	MCL005176
Bimnz1	Bimnz1_c28	Bimnz1_550083	unknown	scaffold_5	1345291-1347168	+	MCL001516
Bimnz1	Bimnz1_c28	Bimnz1_564242	unknown	scaffold_5	1297888-1300313	+	MCL007865
Bimnz1	Bimnz1_c28	Bimnz1_651578	unknown	scaffold_5	1305389-1306336	+	MCL007012
Bimnz1	Bimnz1_c29	Bimnz1_477496	NRPS	scaffold_56	1841-24515	-	MCL000006
Bimnz1	Bimnz1_c29	Bimnz1_601620	unknown	scaffold_56	31078-36804	+	MCL000023
Bimnz1	Bimnz1_c30	Bimnz1_525725	PKS	scaffold_6	393413-400869	-	MCL000001
Bimnz1	Bimnz1_c30	Bimnz1_564347	unknown	scaffold_6	407399-409158	+	MCL009540
Bimnz1	Bimnz1_c31	Bimnz1_478820	NRPS-Like	scaffold_60	427430-433426	+	MCL000368
Bimnz1	Bimnz1_c31	Bimnz1_540477	unknown	scaffold_60	422324-424769	+	MCL007777
Bimnz1	Bimnz1_c31	Bimnz1_591895	unknown	scaffold_60	421031-422168	-	MCL008705
Bimnz1	Bimnz1_c32	Bimnz1_583071	unknown	scaffold_62	49061-51623	+	MCL000789
Bimnz1	Bimnz1_c32	Bimnz1_655355	unknown	scaffold_62	45815-49232	+	MCL000005
Bimnz1	Bimnz1_c33	Bimnz1_541295	unknown	scaffold_66	230228-232256	+	MCL009506
Bimnz1	Bimnz1_c33	Bimnz1_592171	unknown	scaffold_66	249748-254842	-	MCL000109
Bimnz1	Bimnz1_c34	Bimnz1_526307	NRPS-Like	scaffold_7	722116-726247	-	MCL000867
Bimnz1	Bimnz1_c34	Bimnz1_550466	unknown	scaffold_7	726218-728736	+	MCL003653
Bimnz1	Bimnz1_c34	Bimnz1_577757	unknown	scaffold_7	701339-702763	-	MCL020888
Bimnz1	Bimnz1_c34	Bimnz1_657239	unknown	scaffold_7	703993-705491	-	MCL016583
Bimnz1	Bimnz1_c36	Bimnz1_515441	PKS	scaffold_71	45084-52844	+	MCL000001
Bimnz1	Bimnz1_c36	Bimnz1_602508	unknown	scaffold_71	39886-41955	-	MCL007214
Bimnz1	Bimnz1_c37	Bimnz1_482358	unknown	scaffold_73	33119-34513	+	MCL005185
Bimnz1	Bimnz1_c37	Bimnz1_592456	PKS-Like	scaffold_73	31031-32957	+	MCL003170
Bimnz1	Bimnz1_c38	Bimnz1_284102	unknown	scaffold_73	113463-115752	-	MCL000292
Bimnz1	Bimnz1_c38	Bimnz1_559104	unknown	scaffold_73	132211-134718	+	MCL000530
Bimnz1	Bimnz1_c39	Bimnz1_285994	unknown	scaffold_74	244999-247323	-	MCL008462
Bimnz1	Bimnz1_c39	Bimnz1_286061	unknown	scaffold_74	284156-285963	-	MCL008544
Bimnz1	Bimnz1_c39	Bimnz1_286062	unknown	scaffold_74	279907-284155	-	MCL000005
Bimnz1	Bimnz1_c39	Bimnz1_482844	unknown	scaffold_74	247960-248738	-	MCL011383
Bimnz1	Bimnz1_c39	Bimnz1_542379	unknown	scaffold_74	285718-287741	+	MCL005599
Bimnz1	Bimnz1_c39	Bimnz1_559171	unknown	scaffold_74	233532-235286	-	MCL000754
Bimnz1	Bimnz1_c39	Bimnz1_559176	unknown	scaffold_74	270702-272627	+	MCL008708
Bimnz1	Bimnz1_c39	Bimnz1_602721	NRPS	scaffold_74	272596-279361	-	MCL000006
Bimnz1	Bimnz1_c39	Bimnz1_658623	unknown	scaffold_74	288749-290894	+	MCL006192
Bimnz1	Bimnz1_c40	Bimnz1_303931	unknown	scaffold_82	250083-251706	-	MCL011311
Bimnz1	Bimnz1_c40	Bimnz1_660730	unknown	scaffold_82	252488-253611	+	MCL000176
Bimnz1	Bimnz1_c40	Bimnz1_660736	unknown	scaffold_82	253057-255282	-	MCL015726
Bimnz1	Bimnz1_c42	Bimnz1_453532	unknown	scaffold_9	10859-11365	+	MCL011360
Bimnz1	Bimnz1_c42	Bimnz1_453679	unknown	scaffold_9	12618-13494	+	MCL012360
Bimnz1	Bimnz1_c42	Bimnz1_662206	unknown	scaffold_9	685-2230	+	MCL000478
Bimnz1	Bimnz1_c43	Bimnz1_453905	unknown	scaffold_9	650588-651638	-	MCL012670
Bimnz1	Bimnz1_c43	Bimnz1_527450	unknown	scaffold_9	636218-637934	+	MCL020876
Bimnz1	Bimnz1_c43	Bimnz1_551051	unknown	scaffold_9	638480-639622	+	MCL007445
Bimnz1	Bimnz1_c43	Bimnz1_551055	unknown	scaffold_9	648932-650161	+	MCL016912
Bimnz1	Bimnz1_c43	Bimnz1_662538	unknown	scaffold_9	634341-635523	+	MCL012404
Bimnz1	Bimnz1_c43	Bimnz1_662562	PKS	scaffold_9	662845-668380	+	MCL007586
Bimnz1	Bimnz1_c44	Bimnz1_454124	unknown	scaffold_9	1347244-1348074	-	MCL000176
Bimnz1	Bimnz1_c44	Bimnz1_454218	unknown	scaffold_9	1350744-1352631	-	MCL012574
Bimnz1	Bimnz1_c44	Bimnz1_501145	unknown	scaffold_9	1348477-1350610	+	MCL008626
Bimnz1	Bimnz1_c44	Bimnz1_551183	unknown	scaffold_9	1353462-1354780	-	MCL000706
Bimnz1	Bimnz1_c44	Bimnz1_662990	PKS	scaffold_9	1355119-1362664	+	MCL000001
Botdo1_1	Botdo1_1_c1	Botdo1_1_285368	NRPS	Scaffold_1021	374-20557	-	MCL000006
Botdo1_1	Botdo1_1_c1	Botdo1_1_285370	unknown	Scaffold_1021	24454-31643	+	MCL000023
Botdo1_1	Botdo1_1_c3	Botdo1_1_285628	unknown	Scaffold_1051	14994-17420	+	MCL005516
Botdo1_1	Botdo1_1_c3	Botdo1_1_285634	unknown	Scaffold_1051	27261-27702	-	MCL003951
Botdo1_1	Botdo1_1_c4	Botdo1_1_285813	unknown	Scaffold_1070	2918-4237	+	MCL005599
Botdo1_1	Botdo1_1_c4	Botdo1_1_285814	unknown	Scaffold_1070	4807-6978	-	MCL006192
Botdo1_1	Botdo1_1_c4	Botdo1_1_285815	NRPS	Scaffold_1070	7130-22117	+	MCL000006
Botdo1_1	Botdo1_1_c5	Botdo1_1_286026	unknown	Scaffold_1087	7999-9161	-	MCL009828
Botdo1_1	Botdo1_1_c5	Botdo1_1_286033	unknown	Scaffold_1087	22986-25103	-	MCL010001
Botdo1_1	Botdo1_1_c5	Botdo1_1_286034	PKS	Scaffold_1087	25855-34237	+	MCL000001
Botdo1_1	Botdo1_1_c6	Botdo1_1_286382	unknown	Scaffold_1136	18184-19986	-	MCL008785
Botdo1_1	Botdo1_1_c6	Botdo1_1_286383	unknown	Scaffold_1136	21031-22154	-	MCL007418
Botdo1_1	Botdo1_1_c6	Botdo1_1_286384	NRPS	Scaffold_1136	23392-56337	-	MCL000006
Botdo1_1	Botdo1_1_c6	Botdo1_1_286387	PKS-Like	Scaffold_1136	61412-66610	-	MCL000209
Botdo1_1	Botdo1_1_c6	Botdo1_1_286389	unknown	Scaffold_1136	70976-76156	+	MCL000023
Botdo1_1	Botdo1_1_c6	Botdo1_1_286396	unknown	Scaffold_1136	92481-93514	-	MCL008678
Botdo1_1	Botdo1_1_c6	Botdo1_1_286397	PKS	Scaffold_1136	94224-102329	-	MCL000001
Botdo1_1	Botdo1_1_c7	Botdo1_1_287176	unknown	Scaffold_1228	40551-45200	-	MCL000003
Botdo1_1	Botdo1_1_c7	Botdo1_1_287179	unknown	Scaffold_1228	51621-56950	+	MCL000843
Botdo1_1	Botdo1_1_c8	Botdo1_1_287243	unknown	Scaffold_124	63507-65559	-	MCL000109
Botdo1_1	Botdo1_1_c8	Botdo1_1_287244	PKS	Scaffold_124	66887-73596	-	MCL000017
Botdo1_1	Botdo1_1_c8	Botdo1_1_287245	NRPS-Like	Scaffold_124	74287-79192	+	MCL010173
Botdo1_1	Botdo1_1_c8	Botdo1_1_287247	unknown	Scaffold_124	82601-84413	-	MCL011660
Botdo1_1	Botdo1_1_c8	Botdo1_1_287248	unknown	Scaffold_124	84709-87240	+	MCL011880
Botdo1_1	Botdo1_1_c9	Botdo1_1_287274	PKS	Scaffold_1247	11605-19495	-	MCL000001
Botdo1_1	Botdo1_1_c9	Botdo1_1_287275	unknown	Scaffold_1247	20356-22607	+	MCL000706
Botdo1_1	Botdo1_1_c10	Botdo1_1_287411	unknown	Scaffold_1274	13184-15843	+	MCL006417
Botdo1_1	Botdo1_1_c10	Botdo1_1_287413	unknown	Scaffold_1274	21440-23254	+	MCL000109
Botdo1_1	Botdo1_1_c11	Botdo1_1_287794	PKS	Scaffold_1318	3125-8495	-	MCL007586
Botdo1_1	Botdo1_1_c11	Botdo1_1_287797	unknown	Scaffold_1318	12298-13350	+	MCL012670
Botdo1_1	Botdo1_1_c11	Botdo1_1_287798	unknown	Scaffold_1318	13557-14979	-	MCL016912
Botdo1_1	Botdo1_1_c12	Botdo1_1_288032	unknown	Scaffold_1350	7216-9779	-	MCL000843
Botdo1_1	Botdo1_1_c12	Botdo1_1_288035	TC	Scaffold_1350	13916-15978	+	MCL000033
Botdo1_1	Botdo1_1_c13	Botdo1_1_289040	unknown	Scaffold_1509	34702-36218	+	MCL000016
Botdo1_1	Botdo1_1_c13	Botdo1_1_289044	PKS	Scaffold_1509	43789-54893	+	MCL000001
Botdo1_1	Botdo1_1_c13	Botdo1_1_289046	unknown	Scaffold_1509	59176-62959	+	MCL000182
Botdo1_1	Botdo1_1_c14	Botdo1_1_289051	PKS	Scaffold_1514	920-7843	-	MCL000001
Botdo1_1	Botdo1_1_c14	Botdo1_1_289052	unknown	Scaffold_1514	8652-9595	+	MCL007692
Botdo1_1	Botdo1_1_c15	Botdo1_1_289133	unknown	Scaffold_1554	104421-105338	-	MCL007692
Botdo1_1	Botdo1_1_c15	Botdo1_1_289134	PKS	Scaffold_1554	105548-113824	+	MCL000001
Botdo1_1	Botdo1_1_c16	Botdo1_1_289501	unknown	Scaffold_163	1008-4318	-	MCL000974
Botdo1_1	Botdo1_1_c16	Botdo1_1_289507	PKS	Scaffold_163	24742-31347	+	MCL000017
Botdo1_1	Botdo1_1_c16	Botdo1_1_289508	unknown	Scaffold_163	31984-33474	+	MCL004903
Botdo1_1	Botdo1_1_c17	Botdo1_1_289657	unknown	Scaffold_164	5008-6690	-	MCL001038
Botdo1_1	Botdo1_1_c17	Botdo1_1_289658	unknown	Scaffold_164	8301-12325	-	MCL000005
Botdo1_1	Botdo1_1_c17	Botdo1_1_289659	NRPS	Scaffold_164	12738-30739	+	MCL000006
Botdo1_1	Botdo1_1_c18	Botdo1_1_289662	unknown	Scaffold_1640	1005-3799	-	MCL000040
Botdo1_1	Botdo1_1_c18	Botdo1_1_289663	unknown	Scaffold_1640	3980-6936	+	MCL004929
Botdo1_1	Botdo1_1_c18	Botdo1_1_289664	unknown	Scaffold_1640	7271-7724	+	MCL012133
Botdo1_1	Botdo1_1_c19	Botdo1_1_289678	unknown	Scaffold_1641	48554-54254	-	MCL000369
Botdo1_1	Botdo1_1_c19	Botdo1_1_289679	unknown	Scaffold_1641	54878-56251	+	MCL003499
Botdo1_1	Botdo1_1_c19	Botdo1_1_289683	PKS-Like	Scaffold_1641	74069-79769	-	MCL000209
Botdo1_1	Botdo1_1_c19	Botdo1_1_289685	unknown	Scaffold_1641	80966-87226	+	MCL000275
Botdo1_1	Botdo1_1_c19	Botdo1_1_289686	unknown	Scaffold_1641	87768-89431	+	MCL001516
Botdo1_1	Botdo1_1_c20	Botdo1_1_289999	unknown	Scaffold_176	1911-2981	-	MCL001853
Botdo1_1	Botdo1_1_c20	Botdo1_1_290000	unknown	Scaffold_176	4730-6285	-	MCL003818
Botdo1_1	Botdo1_1_c20	Botdo1_1_290001	unknown	Scaffold_176	6346-7189	+	MCL003819
Botdo1_1	Botdo1_1_c20	Botdo1_1_290003	PKS-Like	Scaffold_176	10846-14497	-	MCL003170
Botdo1_1	Botdo1_1_c21	Botdo1_1_290524	NRPS	Scaffold_218	8621-02-01	-	MCL000006
Botdo1_1	Botdo1_1_c21	Botdo1_1_290525	unknown	Scaffold_218	9958-14081	+	MCL000005
Botdo1_1	Botdo1_1_c22	Botdo1_1_291352	NRPS-Like	Scaffold_275	35-1049	+	MCL007050
Botdo1_1	Botdo1_1_c22	Botdo1_1_291353	unknown	Scaffold_275	1999-3172	-	MCL012529
Botdo1_1	Botdo1_1_c22	Botdo1_1_291356	unknown	Scaffold_275	12683-16896	-	MCL000003
Botdo1_1	Botdo1_1_c23	Botdo1_1_291566	PKS	Scaffold_292	58763-66525	-	MCL000001
Botdo1_1	Botdo1_1_c23	Botdo1_1_291567	unknown	Scaffold_292	67561-68516	+	MCL000706
Botdo1_1	Botdo1_1_c23	Botdo1_1_291568	unknown	Scaffold_292	68593-70178	-	MCL008626
Botdo1_1	Botdo1_1_c23	Botdo1_1_291569	unknown	Scaffold_292	71104-73175	+	MCL012574
Botdo1_1	Botdo1_1_c23	Botdo1_1_291570	unknown	Scaffold_292	73480-74401	-	MCL007288
Botdo1_1	Botdo1_1_c23	Botdo1_1_291572	unknown	Scaffold_292	80045-81292	+	MCL010255
Botdo1_1	Botdo1_1_c24	Botdo1_1_291699	unknown	Scaffold_298	172848-174506	+	MCL000070
Botdo1_1	Botdo1_1_c24	Botdo1_1_291700	unknown	Scaffold_298	175340-177188	-	MCL008785
Botdo1_1	Botdo1_1_c25	Botdo1_1_291718	DMAT	Scaffold_300	9343-12920	-	MCL006021
Botdo1_1	Botdo1_1_c25	Botdo1_1_291719	unknown	Scaffold_300	13100-15234	-	MCL008443
Botdo1_1	Botdo1_1_c25	Botdo1_1_291722	unknown	Scaffold_300	19987-21641	-	MCL014680
Botdo1_1	Botdo1_1_c25	Botdo1_1_291723	unknown	Scaffold_300	21912-22513	+	MCL020921
Botdo1_1	Botdo1_1_c25	Botdo1_1_291724	unknown	Scaffold_300	22900-23945	-	MCL000423
Botdo1_1	Botdo1_1_c25	Botdo1_1_291725	NRPS	Scaffold_300	24295-27566	-	MCL005941
Botdo1_1	Botdo1_1_c25	Botdo1_1_291726	unknown	Scaffold_300	28270-29173	+	MCL008918
Botdo1_1	Botdo1_1_c25	Botdo1_1_291727	unknown	Scaffold_300	29354-30656	-	MCL009714
Botdo1_1	Botdo1_1_c25	Botdo1_1_291728	unknown	Scaffold_300	31049-31922	+	MCL007003
Botdo1_1	Botdo1_1_c25	Botdo1_1_291730	unknown	Scaffold_300	34724-37208	-	MCL012605
Botdo1_1	Botdo1_1_c25	Botdo1_1_291731	unknown	Scaffold_300	37454-39370	+	MCL010107
Botdo1_1	Botdo1_1_c25	Botdo1_1_291732	unknown	Scaffold_300	39734-40254	-	MCL012133
Botdo1_1	Botdo1_1_c26	Botdo1_1_292032	unknown	Scaffold_324	1622-6065	-	MCL000003
Botdo1_1	Botdo1_1_c26	Botdo1_1_292035	unknown	Scaffold_324	13072-14896	+	MCL000182
Botdo1_1	Botdo1_1_c27	Botdo1_1_292057	NRPS-Like	Scaffold_325	9245-11243	-	MCL000027
Botdo1_1	Botdo1_1_c27	Botdo1_1_292059	unknown	Scaffold_325	13783-17963	+	MCL000005
Botdo1_1	Botdo1_1_c27	Botdo1_1_292060	unknown	Scaffold_325	18422-19750	-	MCL005599
Botdo1_1	Botdo1_1_c27	Botdo1_1_292061	NRPS	Scaffold_325	21436-27827	+	MCL000006
Botdo1_1	Botdo1_1_c28	Botdo1_1_292142	NRPS	Scaffold_328	41470-55260	+	MCL000006
Botdo1_1	Botdo1_1_c28	Botdo1_1_292143	unknown	Scaffold_328	55773-56860	-	MCL012846
Botdo1_1	Botdo1_1_c28	Botdo1_1_292145	unknown	Scaffold_328	58075-59200	-	MCL007418
Botdo1_1	Botdo1_1_c29	Botdo1_1_292318	unknown	Scaffold_336	89374-90401	-	MCL008790
Botdo1_1	Botdo1_1_c29	Botdo1_1_292325	unknown	Scaffold_336	104893-107601	+	MCL000843
Botdo1_1	Botdo1_1_c30	Botdo1_1_292338	unknown	Scaffold_338	4088-5494	-	MCL004929
Botdo1_1	Botdo1_1_c30	Botdo1_1_292340	unknown	Scaffold_338	11508-14235	-	MCL000016
Botdo1_1	Botdo1_1_c31	Botdo1_1_292457	NRPS	Scaffold_349	5899-02-01	-	MCL000006
Botdo1_1	Botdo1_1_c31	Botdo1_1_292458	unknown	Scaffold_349	6208-7071	+	MCL012882
Botdo1_1	Botdo1_1_c31	Botdo1_1_292459	unknown	Scaffold_349	8186-9576	+	MCL005599
Botdo1_1	Botdo1_1_c31	Botdo1_1_292460	unknown	Scaffold_349	9791-13977	-	MCL000005
Botdo1_1	Botdo1_1_c31	Botdo1_1_292461	NRPS-Like	Scaffold_349	14585-16542	+	MCL000027
Botdo1_1	Botdo1_1_c31	Botdo1_1_292462	unknown	Scaffold_349	17392-19792	+	MCL013139
Botdo1_1	Botdo1_1_c32	Botdo1_1_292512	DMAT	Scaffold_356	39174-41038	-	MCL006021
Botdo1_1	Botdo1_1_c32	Botdo1_1_292513	NRPS	Scaffold_356	41610-48628	+	MCL005941
Botdo1_1	Botdo1_1_c33	Botdo1_1_292708	unknown	Scaffold_38	6859-11262	+	MCL010331
Botdo1_1	Botdo1_1_c33	Botdo1_1_292709	unknown	Scaffold_38	11468-12240	-	MCL007382
Botdo1_1	Botdo1_1_c33	Botdo1_1_292710	unknown	Scaffold_38	12592-13622	+	MCL006450
Botdo1_1	Botdo1_1_c34	Botdo1_1_292918	unknown	Scaffold_408	27574-28635	-	MCL014453
Botdo1_1	Botdo1_1_c34	Botdo1_1_292919	NRPS	Scaffold_408	29472-36163	+	MCL000006
Botdo1_1	Botdo1_1_c34	Botdo1_1_292921	unknown	Scaffold_408	40094-40901	-	MCL014064
Botdo1_1	Botdo1_1_c35	Botdo1_1_293104	NRPS-Like	Scaffold_417	4902-8298	-	MCL000368
Botdo1_1	Botdo1_1_c35	Botdo1_1_293106	unknown	Scaffold_417	11955-13004	-	MCL008705
Botdo1_1	Botdo1_1_c36	Botdo1_1_293166	unknown	Scaffold_421	1801-3150	+	MCL000283
Botdo1_1	Botdo1_1_c36	Botdo1_1_293168	unknown	Scaffold_421	8920-11513	-	MCL007777
Botdo1_1	Botdo1_1_c36	Botdo1_1_293169	unknown	Scaffold_421	12022-13073	+	MCL008705
Botdo1_1	Botdo1_1_c37	Botdo1_1_293561	PKS	Scaffold_441	4726-11018	+	MCL000017
Botdo1_1	Botdo1_1_c37	Botdo1_1_293565	unknown	Scaffold_441	16784-17425	-	MCL006196
Botdo1_1	Botdo1_1_c38	Botdo1_1_293575	unknown	Scaffold_441	42626-43830	+	MCL014259
Botdo1_1	Botdo1_1_c38	Botdo1_1_293576	unknown	Scaffold_441	44192-45790	-	MCL007449
Botdo1_1	Botdo1_1_c38	Botdo1_1_293577	unknown	Scaffold_441	46503-48145	-	MCL013160
Botdo1_1	Botdo1_1_c38	Botdo1_1_293578	PKS	Scaffold_441	48800-56631	+	MCL000357
Botdo1_1	Botdo1_1_c39	Botdo1_1_293593	PKS-Like	Scaffold_442	5213-02-01	-	MCL000209
Botdo1_1	Botdo1_1_c39	Botdo1_1_293594	unknown	Scaffold_442	5312-6889	+	MCL009506
Botdo1_1	Botdo1_1_c39	Botdo1_1_293595	unknown	Scaffold_442	7720-9316	-	MCL013018
Botdo1_1	Botdo1_1_c39	Botdo1_1_293596	unknown	Scaffold_442	9385-16909	+	MCL000275
Botdo1_1	Botdo1_1_c40	Botdo1_1_294431	PKS	Scaffold_493	253022-265183	-	MCL000001
Botdo1_1	Botdo1_1_c40	Botdo1_1_294432	unknown	Scaffold_493	265524-266798	+	MCL010255
Botdo1_1	Botdo1_1_c40	Botdo1_1_294435	unknown	Scaffold_493	268648-270377	+	MCL000248
Botdo1_1	Botdo1_1_c41	Botdo1_1_294898	NRPS-Like	Scaffold_526	17549-20889	-	MCL010173
Botdo1_1	Botdo1_1_c41	Botdo1_1_294899	PKS	Scaffold_526	21369-29193	+	MCL000357
Botdo1_1	Botdo1_1_c41	Botdo1_1_294900	unknown	Scaffold_526	31132-32523	+	MCL014797
Botdo1_1	Botdo1_1_c41	Botdo1_1_294901	unknown	Scaffold_526	32814-36183	-	MCL000016
Botdo1_1	Botdo1_1_c41	Botdo1_1_294902	unknown	Scaffold_526	36482-37922	+	MCL009797
Botdo1_1	Botdo1_1_c41	Botdo1_1_294903	unknown	Scaffold_526	38668-40010	-	MCL008790
Botdo1_1	Botdo1_1_c42	Botdo1_1_294954	unknown	Scaffold_531	79337-83952	-	MCL000003
Botdo1_1	Botdo1_1_c42	Botdo1_1_294955	unknown	Scaffold_531	84359-85580	+	MCL000131
Botdo1_1	Botdo1_1_c42	Botdo1_1_294958	unknown	Scaffold_531	92861-93910	+	MCL007445
Botdo1_1	Botdo1_1_c42	Botdo1_1_294961	PKS	Scaffold_531	98604-104050	+	MCL007586
Botdo1_1	Botdo1_1_c43	Botdo1_1_294966	unknown	Scaffold_532	5437-6464	-	MCL007445
Botdo1_1	Botdo1_1_c43	Botdo1_1_294967	unknown	Scaffold_532	7269-9007	-	MCL020876
Botdo1_1	Botdo1_1_c43	Botdo1_1_294968	unknown	Scaffold_532	9753-10933	-	MCL012404
Botdo1_1	Botdo1_1_c44	Botdo1_1_295242	unknown	Scaffold_560	73206-75172	+	MCL008534
Botdo1_1	Botdo1_1_c44	Botdo1_1_295243	unknown	Scaffold_560	75677-77483	-	MCL012209
Botdo1_1	Botdo1_1_c44	Botdo1_1_295244	NRPS-Like	Scaffold_560	77998-82145	+	MCL015912
Botdo1_1	Botdo1_1_c45	Botdo1_1_295323	unknown	Scaffold_564	69173-69783	-	MCL012041
Botdo1_1	Botdo1_1_c45	Botdo1_1_295324	unknown	Scaffold_564	71025-72559	-	MCL010255
Botdo1_1	Botdo1_1_c45	Botdo1_1_295326	unknown	Scaffold_564	76012-76641	+	MCL012041
Botdo1_1	Botdo1_1_c45	Botdo1_1_295329	PKS	Scaffold_564	79554-91815	+	MCL000001
Botdo1_1	Botdo1_1_c46	Botdo1_1_295841	TC	Scaffold_602	42714-44851	-	MCL000033
Botdo1_1	Botdo1_1_c46	Botdo1_1_295842	unknown	Scaffold_602	45891-47312	+	MCL004929
Botdo1_1	Botdo1_1_c47	Botdo1_1_295976	unknown	Scaffold_608	60556-62443	-	MCL000016
Botdo1_1	Botdo1_1_c47	Botdo1_1_295979	unknown	Scaffold_608	71769-73570	-	MCL000193
Botdo1_1	Botdo1_1_c47	Botdo1_1_295982	unknown	Scaffold_608	81014-82988	+	MCL001400
Botdo1_1	Botdo1_1_c47	Botdo1_1_295983	unknown	Scaffold_608	83734-85375	+	MCL002006
Botdo1_1	Botdo1_1_c48	Botdo1_1_296356	unknown	Scaffold_628	42103-43662	+	MCL009662
Botdo1_1	Botdo1_1_c48	Botdo1_1_296357	unknown	Scaffold_628	43836-45447	-	MCL009662
Botdo1_1	Botdo1_1_c48	Botdo1_1_296358	unknown	Scaffold_628	46226-47932	-	MCL011141
Botdo1_1	Botdo1_1_c48	Botdo1_1_296359	PKS	Scaffold_628	49257-57708	+	MCL000001
Botdo1_1	Botdo1_1_c49	Botdo1_1_296628	unknown	Scaffold_649	115022-116213	-	MCL000131
Botdo1_1	Botdo1_1_c49	Botdo1_1_296631	unknown	Scaffold_649	120435-121220	-	MCL000513
Botdo1_1	Botdo1_1_c50	Botdo1_1_296765	NRPS	Scaffold_652	71727-86450	-	MCL000006
Botdo1_1	Botdo1_1_c50	Botdo1_1_296766	unknown	Scaffold_652	86622-88076	+	MCL007418
Botdo1_1	Botdo1_1_c50	Botdo1_1_296773	unknown	Scaffold_652	100047-102149	+	MCL012846
Botdo1_1	Botdo1_1_c50	Botdo1_1_296775	unknown	Scaffold_652	105117-106261	+	MCL007418
Botdo1_1	Botdo1_1_c51	Botdo1_1_296786	PKS	Scaffold_652	129082-136833	-	MCL000357
Botdo1_1	Botdo1_1_c51	Botdo1_1_296788	unknown	Scaffold_652	138959-140807	-	MCL009797
Botdo1_1	Botdo1_1_c51	Botdo1_1_296790	TC	Scaffold_652	145123-146884	+	MCL000033
Botdo1_1	Botdo1_1_c52	Botdo1_1_297258	unknown	Scaffold_688	163882-164556	+	MCL006480
Botdo1_1	Botdo1_1_c52	Botdo1_1_297262	unknown	Scaffold_688	177106-179184	+	MCL000005
Botdo1_1	Botdo1_1_c52	Botdo1_1_297263	unknown	Scaffold_688	180048-184209	+	MCL000005
Botdo1_1	Botdo1_1_c52	Botdo1_1_297264	NRPS	Scaffold_688	185292-190792	+	MCL000006
Botdo1_1	Botdo1_1_c53	Botdo1_1_297295	unknown	Scaffold_69	9438-10514	-	MCL012404
Botdo1_1	Botdo1_1_c53	Botdo1_1_297296	unknown	Scaffold_69	11088-12557	+	MCL000843
Botdo1_1	Botdo1_1_c53	Botdo1_1_297298	PKS	Scaffold_69	14730-21488	+	MCL000357
Botdo1_1	Botdo1_1_c54	Botdo1_1_297533	PKS	Scaffold_706	154804-162339	-	MCL000001
Botdo1_1	Botdo1_1_c54	Botdo1_1_297534	unknown	Scaffold_706	163110-167919	+	MCL000023
Botdo1_1	Botdo1_1_c54	Botdo1_1_297536	NRPS	Scaffold_706	172077-184294	+	MCL000006
Botdo1_1	Botdo1_1_c55	Botdo1_1_298190	NRPS-Like	Scaffold_786	121210-124973	-	MCL000867
Botdo1_1	Botdo1_1_c55	Botdo1_1_298191	unknown	Scaffold_786	125501-127339	+	MCL003653
Botdo1_1	Botdo1_1_c56	Botdo1_1_298246	unknown	Scaffold_791	11731-16713	-	MCL000003
Botdo1_1	Botdo1_1_c56	Botdo1_1_298251	NRPS-Like	Scaffold_791	32581-35493	-	MCL007050
Botdo1_1	Botdo1_1_c57	Botdo1_1_299223	NRPS	Scaffold_896	1223-18493	-	MCL000006
Botdo1_1	Botdo1_1_c57	Botdo1_1_299224	PKS-Like	Scaffold_896	19238-24118	+	MCL000209
Botdo1_1	Botdo1_1_c57	Botdo1_1_299225	unknown	Scaffold_896	24490-25807	-	MCL013159
Botdo1_1	Botdo1_1_c57	Botdo1_1_299226	unknown	Scaffold_896	27051-28984	-	MCL000016
Botdo1_1	Botdo1_1_c57	Botdo1_1_299227	unknown	Scaffold_896	29760-31345	-	MCL008785
Botdo1_1	Botdo1_1_c57	Botdo1_1_299228	unknown	Scaffold_896	31941-37484	+	MCL000275
Botdo1_1	Botdo1_1_c58	Botdo1_1_299425	unknown	Scaffold_925	9231-11001	-	MCL012547
Botdo1_1	Botdo1_1_c58	Botdo1_1_299426	unknown	Scaffold_925	11700-12801	+	MCL009858
Botdo1_1	Botdo1_1_c58	Botdo1_1_299427	NRPS-Like	Scaffold_925	13308-17553	+	MCL000368
Botdo1_1	Botdo1_1_c59	Botdo1_1_299685	unknown	Scaffold_974	11265-13272	-	MCL010001
Botdo1_1	Botdo1_1_c59	Botdo1_1_299686	PKS	Scaffold_974	13993-22099	+	MCL000001
Botdo1_1	Botdo1_1_c60	Botdo1_1_299861	PKS-Like	Scaffold_982	211620-217700	-	MCL000209
Botdo1_1	Botdo1_1_c60	Botdo1_1_299862	unknown	Scaffold_982	218265-219930	+	MCL008785
Botdo1_1	Botdo1_1_c60	Botdo1_1_299866	unknown	Scaffold_982	227662-233889	+	MCL000275
Bysci1	Bysci1_c1	Bysci1_486820	unknown	scaffold_1	558265-560228	+	MCL000746
Bysci1	Bysci1_c1	Bysci1_557036	unknown	scaffold_1	556430-558063	-	MCL000478
Bysci1	Bysci1_c2	Bysci1_491066	unknown	scaffold_11	1232645-1234964	-	MCL012780
Bysci1	Bysci1_c2	Bysci1_534241	TC	scaffold_11	1239488-1241657	+	MCL000033
Bysci1	Bysci1_c3	Bysci1_469835	unknown	scaffold_12	444044-444721	-	MCL009261
Bysci1	Bysci1_c3	Bysci1_469844	unknown	scaffold_12	451334-452954	+	MCL006800
Bysci1	Bysci1_c3	Bysci1_491186	unknown	scaffold_12	445129-445725	+	MCL006196
Bysci1	Bysci1_c3	Bysci1_491187	unknown	scaffold_12	445884-447597	-	MCL006719
Bysci1	Bysci1_c3	Bysci1_524680	PKS	scaffold_12	435326-441197	-	MCL000017
Bysci1	Bysci1_c3	Bysci1_534352	unknown	scaffold_12	442095-443137	+	MCL008476
Bysci1	Bysci1_c4	Bysci1_41517	unknown	scaffold_13	97747-99148	+	MCL014403
Bysci1	Bysci1_c4	Bysci1_41530	unknown	scaffold_13	96160-97819	-	MCL000762
Bysci1	Bysci1_c4	Bysci1_515540	unknown	scaffold_13	101474-103056	+	MCL008936
Bysci1	Bysci1_c4	Bysci1_592570	PKS	scaffold_13	80474-92976	-	MCL000001
Bysci1	Bysci1_c5	Bysci1_503688	PKS	scaffold_13	239966-245413	+	MCL007586
Bysci1	Bysci1_c5	Bysci1_592610	unknown	scaffold_13	231763-233639	+	MCL010701
Bysci1	Bysci1_c6	Bysci1_503802	unknown	scaffold_13	638724-640560	+	MCL008297
Bysci1	Bysci1_c6	Bysci1_524979	unknown	scaffold_13	644716-646095	+	MCL000700
Bysci1	Bysci1_c7	Bysci1_358194	unknown	scaffold_14	731279-732118	-	MCL008462
Bysci1	Bysci1_c7	Bysci1_412196	unknown	scaffold_14	732196-733155	-	MCL011383
Bysci1	Bysci1_c7	Bysci1_471580	unknown	scaffold_14	707884-709516	-	MCL005599
Bysci1	Bysci1_c7	Bysci1_491931	unknown	scaffold_14	709796-711303	+	MCL008544
Bysci1	Bysci1_c7	Bysci1_491932	unknown	scaffold_14	711388-715654	+	MCL000005
Bysci1	Bysci1_c7	Bysci1_491933	unknown	scaffold_14	724982-727050	-	MCL008708
Bysci1	Bysci1_c7	Bysci1_491934	unknown	scaffold_14	729074-731006	-	MCL000754
Bysci1	Bysci1_c7	Bysci1_515953	unknown	scaffold_14	704472-706511	-	MCL006192
Bysci1	Bysci1_c7	Bysci1_515958	NRPS	scaffold_14	718279-724531	+	MCL000006
Bysci1	Bysci1_c7	Bysci1_525259	unknown	scaffold_14	715694-716547	-	MCL009708
Bysci1	Bysci1_c8	Bysci1_66443	unknown	scaffold_15	982231-985972	+	MCL000974
Bysci1	Bysci1_c8	Bysci1_66510	unknown	scaffold_15	990162-991114	+	MCL003939
Bysci1	Bysci1_c8	Bysci1_445515	PKS	scaffold_15	962762-970076	-	MCL000017
Bysci1	Bysci1_c8	Bysci1_492297	unknown	scaffold_15	959066-960580	-	MCL004903
Bysci1	Bysci1_c9	Bysci1_548359	unknown	scaffold_15	1146939-1148365	-	MCL013378
Bysci1	Bysci1_c9	Bysci1_593548	unknown	scaffold_15	1138060-1139476	-	MCL006719
Bysci1	Bysci1_c10	Bysci1_525871	unknown	scaffold_16	1042974-1044089	-	MCL007111
Bysci1	Bysci1_c10	Bysci1_563327	unknown	scaffold_16	1041137-1042155	-	MCL011961
Bysci1	Bysci1_c11	Bysci1_549031	unknown	scaffold_17	835763-837785	+	MCL011148
Bysci1	Bysci1_c11	Bysci1_549036	PKS	scaffold_17	845920-853972	+	MCL000001
Bysci1	Bysci1_c11	Bysci1_563906	unknown	scaffold_17	843215-844715	-	MCL007271
Bysci1	Bysci1_c12	Bysci1_521988	unknown	scaffold_2	1621150-1623270	+	MCL000193
Bysci1	Bysci1_c12	Bysci1_531001	unknown	scaffold_2	1628592-1630176	+	MCL007111
Bysci1	Bysci1_c12	Bysci1_531002	unknown	scaffold_2	1630177-1632485	-	MCL000109
Bysci1	Bysci1_c12	Bysci1_588619	unknown	scaffold_2	1618101-1619744	-	MCL012250
Bysci1	Bysci1_c13	Bysci1_526992	unknown	scaffold_25	234592-236632	-	MCL000070
Bysci1	Bysci1_c13	Bysci1_595455	unknown	scaffold_25	243288-248449	-	MCL000003
Bysci1	Bysci1_c14	Bysci1_494178	unknown	scaffold_25	312018-312926	-	MCL001400
Bysci1	Bysci1_c14	Bysci1_517864	unknown	scaffold_25	299437-301261	-	MCL000016
Bysci1	Bysci1_c14	Bysci1_517868	unknown	scaffold_25	309107-310579	-	MCL002006
Bysci1	Bysci1_c14	Bysci1_517873	NRPS-Like	scaffold_25	321060-327248	+	MCL006331
Bysci1	Bysci1_c15	Bysci1_419128	unknown	scaffold_26	376155-377091	-	MCL000176
Bysci1	Bysci1_c15	Bysci1_450218	PKS	scaffold_26	365377-372029	-	MCL000017
Bysci1	Bysci1_c15	Bysci1_477178	PKS-Like	scaffold_26	290869-294408	-	MCL000209
Bysci1	Bysci1_c15	Bysci1_477181	unknown	scaffold_26	296013-302001	+	MCL000275
Bysci1	Bysci1_c15	Bysci1_494325	unknown	scaffold_26	320956-321869	+	MCL009261
Bysci1	Bysci1_c15	Bysci1_527132	unknown	scaffold_26	351724-353083	-	MCL009973
Bysci1	Bysci1_c15	Bysci1_595636	unknown	scaffold_26	356847-358378	-	MCL008172
Bysci1	Bysci1_c16	Bysci1_139571	unknown	scaffold_27	7151-10880	-	MCL000002
Bysci1	Bysci1_c16	Bysci1_494396	unknown	scaffold_27	21797-24625	-	MCL005516
Bysci1	Bysci1_c17	Bysci1_494436	unknown	scaffold_27	168138-170779	+	MCL000969
Bysci1	Bysci1_c17	Bysci1_518084	unknown	scaffold_27	175138-176681	+	MCL013150
Bysci1	Bysci1_c17	Bysci1_518086	unknown	scaffold_27	188166-189859	+	MCL000179
Bysci1	Bysci1_c18	Bysci1_419574	unknown	scaffold_27	298626-299771	-	MCL004231
Bysci1	Bysci1_c18	Bysci1_419696	unknown	scaffold_27	269418-271039	+	MCL000369
Bysci1	Bysci1_c18	Bysci1_419712	unknown	scaffold_27	276565-278237	+	MCL005176
Bysci1	Bysci1_c18	Bysci1_419792	unknown	scaffold_27	271253-272264	-	MCL007012
Bysci1	Bysci1_c18	Bysci1_419830	unknown	scaffold_27	246429-252729	+	MCL000275
Bysci1	Bysci1_c18	Bysci1_450462	unknown	scaffold_27	232495-233915	+	MCL004314
Bysci1	Bysci1_c18	Bysci1_494457	unknown	scaffold_27	253193-255251	+	MCL001516
Bysci1	Bysci1_c18	Bysci1_494462	unknown	scaffold_27	273069-275460	-	MCL007865
Bysci1	Bysci1_c18	Bysci1_494483	unknown	scaffold_27	323192-324459	+	MCL000147
Bysci1	Bysci1_c18	Bysci1_537424	unknown	scaffold_27	227077-229192	-	MCL000179
Bysci1	Bysci1_c18	Bysci1_551225	unknown	scaffold_27	313997-315438	+	MCL003499
Bysci1	Bysci1_c18	Bysci1_551235	unknown	scaffold_27	335480-336651	+	MCL014655
Bysci1	Bysci1_c18	Bysci1_595758	PKS-Like	scaffold_27	239073-245450	-	MCL000209
Bysci1	Bysci1_c19	Bysci1_143482	unknown	scaffold_27	524675-527008	-	MCL001038
Bysci1	Bysci1_c19	Bysci1_419903	NRPS	scaffold_27	533602-549855	+	MCL000006
Bysci1	Bysci1_c19	Bysci1_537509	unknown	scaffold_27	527874-532233	-	MCL000005
Bysci1	Bysci1_c19	Bysci1_551294	unknown	scaffold_27	510173-511471	-	MCL004766
Bysci1	Bysci1_c19	Bysci1_569124	unknown	scaffold_27	508104-509326	-	MCL006480
Bysci1	Bysci1_c20	Bysci1_487655	unknown	scaffold_3	268522-270723	-	MCL007214
Bysci1	Bysci1_c20	Bysci1_588727	unknown	scaffold_3	266638-267649	-	MCL007111
Bysci1	Bysci1_c21	Bysci1_462617	unknown	scaffold_3	1377528-1379971	+	MCL007115
Bysci1	Bysci1_c21	Bysci1_487928	unknown	scaffold_3	1374880-1377342	-	MCL011310
Bysci1	Bysci1_c21	Bysci1_499849	PKS	scaffold_3	1367204-1374739	+	MCL000001
Bysci1	Bysci1_c21	Bysci1_570453	PKS	scaffold_3	1355964-1362353	-	MCL000017
Bysci1	Bysci1_c22	Bysci1_420934	unknown	scaffold_30	368092-368667	-	MCL010001
Bysci1	Bysci1_c22	Bysci1_494941	unknown	scaffold_30	369045-371492	+	MCL000478
Bysci1	Bysci1_c22	Bysci1_518444	PKS	scaffold_30	358267-359887	-	MCL000001
Bysci1	Bysci1_c23	Bysci1_527651	PKS	scaffold_32	291745-299797	+	MCL000001
Bysci1	Bysci1_c23	Bysci1_571476	unknown	scaffold_32	284115-285843	-	MCL000606
Bysci1	Bysci1_c23	Bysci1_571478	DMAT	scaffold_32	286924-288494	+	MCL005204
Bysci1	Bysci1_c24	Bysci1_170698	PKS	scaffold_33	15315-22685	-	MCL000017
Bysci1	Bysci1_c24	Bysci1_422061	unknown	scaffold_33	24690-25775	-	MCL012578
Bysci1	Bysci1_c24	Bysci1_538028	unknown	scaffold_33	23331-24474	+	MCL011280
Bysci1	Bysci1_c24	Bysci1_571701	unknown	scaffold_33	30159-31722	-	MCL006800
Bysci1	Bysci1_c24	Bysci1_596415	unknown	scaffold_33	27899-29705	-	MCL012348
Bysci1	Bysci1_c25	Bysci1_395737	unknown	scaffold_34	215401-216929	+	MCL000070
Bysci1	Bysci1_c25	Bysci1_518734	unknown	scaffold_34	218752-220471	+	MCL000244
Bysci1	Bysci1_c26	Bysci1_452477	unknown	scaffold_35	61649-62953	-	MCL008172
Bysci1	Bysci1_c26	Bysci1_452486	PKS	scaffold_35	67900-78013	+	MCL000017
Bysci1	Bysci1_c26	Bysci1_479463	unknown	scaffold_35	123077-127786	+	MCL000005
Bysci1	Bysci1_c26	Bysci1_596656	unknown	scaffold_35	50150-52672	-	MCL000016
Bysci1	Bysci1_c27	Bysci1_423173	unknown	scaffold_36	89961-91911	+	MCL000789
Bysci1	Bysci1_c27	Bysci1_423228	unknown	scaffold_36	82284-83148	+	MCL007692
Bysci1	Bysci1_c27	Bysci1_479691	PKS	scaffold_36	73706-80784	-	MCL000001
Bysci1	Bysci1_c27	Bysci1_518895	unknown	scaffold_36	84500-89164	+	MCL000005
Bysci1	Bysci1_c28	Bysci1_183894	unknown	scaffold_36	444791-446249	+	MCL000623
Bysci1	Bysci1_c28	Bysci1_495602	unknown	scaffold_36	441042-442372	+	MCL006800
Bysci1	Bysci1_c28	Bysci1_552696	TC	scaffold_36	442411-444567	-	MCL000033
Bysci1	Bysci1_c28	Bysci1_596879	PKS	scaffold_36	451198-457462	+	MCL000017
Bysci1	Bysci1_c29	Bysci1_185998	unknown	scaffold_37	452331-454101	+	MCL007181
Bysci1	Bysci1_c29	Bysci1_528070	unknown	scaffold_37	455186-457087	+	MCL000193
Bysci1	Bysci1_c29	Bysci1_552858	unknown	scaffold_37	454211-454735	-	MCL012746
Bysci1	Bysci1_c30	Bysci1_508455	unknown	scaffold_38	81533-82891	-	MCL000444
Bysci1	Bysci1_c30	Bysci1_528072	unknown	scaffold_38	65868-68141	+	MCL000248
Bysci1	Bysci1_c31	Bysci1_401298	PKS-Like	scaffold_4	75302-76892	+	MCL003170
Bysci1	Bysci1_c31	Bysci1_462835	unknown	scaffold_4	77107-78668	+	MCL005185
Bysci1	Bysci1_c32	Bysci1_401656	unknown	scaffold_4	563497-564677	-	MCL000370
Bysci1	Bysci1_c32	Bysci1_463128	unknown	scaffold_4	586029-588209	+	MCL011532
Bysci1	Bysci1_c32	Bysci1_488161	unknown	scaffold_4	604249-606121	+	MCL004929
Bysci1	Bysci1_c32	Bysci1_531558	unknown	scaffold_4	565846-567201	-	MCL011981
Bysci1	Bysci1_c32	Bysci1_531559	PKS	scaffold_4	568009-577300	+	MCL000001
Bysci1	Bysci1_c32	Bysci1_543094	PKS	scaffold_4	592218-594525	+	MCL000001
Bysci1	Bysci1_c33	Bysci1_500152	PKS	scaffold_4	769747-775446	+	MCL000001
Bysci1	Bysci1_c33	Bysci1_522481	unknown	scaffold_4	838176-839225	+	MCL010642
Bysci1	Bysci1_c33	Bysci1_522483	unknown	scaffold_4	844184-845888	+	MCL007603
Bysci1	Bysci1_c33	Bysci1_531603	unknown	scaffold_4	835751-837516	-	MCL007946
Bysci1	Bysci1_c34	Bysci1_436379	unknown	scaffold_4	1266352-1268086	+	MCL003818
Bysci1	Bysci1_c34	Bysci1_436382	unknown	scaffold_4	1269278-1270996	+	MCL001853
Bysci1	Bysci1_c34	Bysci1_512973	unknown	scaffold_4	1265519-1266071	-	MCL003819
Bysci1	Bysci1_c35	Bysci1_436412	unknown	scaffold_4	1326920-1328953	-	MCL001224
Bysci1	Bysci1_c35	Bysci1_500298	unknown	scaffold_4	1329914-1330675	+	MCL010525
Bysci1	Bysci1_c36	Bysci1_202951	NRPS	scaffold_40	44759-68416	-	MCL000006
Bysci1	Bysci1_c36	Bysci1_203148	unknown	scaffold_40	104374-108703	+	MCL000005
Bysci1	Bysci1_c36	Bysci1_553172	unknown	scaffold_40	74346-79730	+	MCL000023
Bysci1	Bysci1_c37	Bysci1_424423	unknown	scaffold_40	261094-261907	+	MCL008279
Bysci1	Bysci1_c37	Bysci1_424518	unknown	scaffold_40	264191-265944	-	MCL007214
Bysci1	Bysci1_c37	Bysci1_453858	unknown	scaffold_40	254724-257468	-	MCL000466
Bysci1	Bysci1_c37	Bysci1_495978	PKS	scaffold_40	266750-275066	+	MCL000001
Bysci1	Bysci1_c38	Bysci1_425343	PKS	scaffold_43	320892-329218	+	MCL000001
Bysci1	Bysci1_c38	Bysci1_454630	unknown	scaffold_43	316495-317453	+	MCL012360
Bysci1	Bysci1_c38	Bysci1_454636	unknown	scaffold_43	317404-319754	-	MCL009666
Bysci1	Bysci1_c39	Bysci1_553725	unknown	scaffold_44	174880-176508	-	MCL011032
Bysci1	Bysci1_c39	Bysci1_597700	unknown	scaffold_44	193008-195077	+	MCL007214
Bysci1	Bysci1_c40	Bysci1_496387	NRPS-Like	scaffold_44	292174-296386	-	MCL000867
Bysci1	Bysci1_c40	Bysci1_528618	unknown	scaffold_44	296327-298641	+	MCL003653
Bysci1	Bysci1_c41	Bysci1_373337	unknown	scaffold_5	227402-228883	+	MCL007777
Bysci1	Bysci1_c41	Bysci1_577346	unknown	scaffold_5	225201-226174	-	MCL008705
Bysci1	Bysci1_c41	Bysci1_589564	NRPS-Like	scaffold_5	240793-244653	-	MCL000368
Bysci1	Bysci1_c42	Bysci1_488712	unknown	scaffold_5	1222977-1225250	-	MCL000746
Bysci1	Bysci1_c42	Bysci1_488713	unknown	scaffold_5	1225385-1227806	+	MCL000478
Bysci1	Bysci1_c43	Bysci1_241755	PKS	scaffold_50	278136-285742	+	MCL000001
Bysci1	Bysci1_c43	Bysci1_496865	unknown	scaffold_50	269603-271053	-	MCL000370
Bysci1	Bysci1_c43	Bysci1_539675	unknown	scaffold_50	271655-273152	-	MCL011981
Bysci1	Bysci1_c43	Bysci1_578483	unknown	scaffold_50	290594-292807	-	MCL000003
Bysci1	Bysci1_c44	Bysci1_483201	unknown	scaffold_52	111891-113488	-	MCL007603
Bysci1	Bysci1_c44	Bysci1_598376	PKS	scaffold_52	117373-124472	-	MCL000001
Bysci1	Bysci1_c45	Bysci1_246523	unknown	scaffold_52	230159-231462	-	MCL011362
Bysci1	Bysci1_c45	Bysci1_246849	unknown	scaffold_52	274897-277098	+	MCL010107
Bysci1	Bysci1_c45	Bysci1_456331	DMAT	scaffold_52	242686-244299	-	MCL006021
Bysci1	Bysci1_c45	Bysci1_456333	unknown	scaffold_52	244365-245376	-	MCL008918
Bysci1	Bysci1_c45	Bysci1_456340	unknown	scaffold_52	251631-252647	+	MCL009381
Bysci1	Bysci1_c45	Bysci1_456348	unknown	scaffold_52	257466-259844	-	MCL009714
Bysci1	Bysci1_c45	Bysci1_483268	unknown	scaffold_52	236080-237311	-	MCL000423
Bysci1	Bysci1_c45	Bysci1_483302	unknown	scaffold_52	265064-266163	-	MCL010010
Bysci1	Bysci1_c45	Bysci1_496997	unknown	scaffold_52	233901-235994	-	MCL000248
Bysci1	Bysci1_c45	Bysci1_496999	unknown	scaffold_52	237364-238884	-	MCL011563
Bysci1	Bysci1_c45	Bysci1_520154	unknown	scaffold_52	260120-261630	+	MCL012605
Bysci1	Bysci1_c45	Bysci1_520157	unknown	scaffold_52	268684-270321	+	MCL000248
Bysci1	Bysci1_c45	Bysci1_529077	unknown	scaffold_52	239235-240484	-	MCL007003
Bysci1	Bysci1_c45	Bysci1_529081	unknown	scaffold_52	252625-255306	-	MCL000040
Bysci1	Bysci1_c45	Bysci1_529082	unknown	scaffold_52	255504-257032	+	MCL004929
Bysci1	Bysci1_c45	Bysci1_529086	unknown	scaffold_52	270893-272697	-	MCL011477
Bysci1	Bysci1_c45	Bysci1_578867	NRPS	scaffold_52	246479-251383	-	MCL005941
Bysci1	Bysci1_c45	Bysci1_578880	unknown	scaffold_52	262824-264180	+	MCL008443
Bysci1	Bysci1_c45	Bysci1_598406	unknown	scaffold_52	240539-242164	+	MCL016913
Bysci1	Bysci1_c46	Bysci1_456386	unknown	scaffold_53	40476-42126	-	MCL007271
Bysci1	Bysci1_c46	Bysci1_456390	unknown	scaffold_53	42266-44280	-	MCL000478
Bysci1	Bysci1_c46	Bysci1_598435	PKS	scaffold_53	48947-57230	+	MCL000001
Bysci1	Bysci1_c47	Bysci1_428182	NRPS	scaffold_55	185088-189803	+	MCL005941
Bysci1	Bysci1_c47	Bysci1_483724	DMAT	scaffold_55	173333-175089	+	MCL006021
Bysci1	Bysci1_c47	Bysci1_497198	unknown	scaffold_55	168892-170613	+	MCL006450
Bysci1	Bysci1_c47	Bysci1_497202	unknown	scaffold_55	179395-182032	+	MCL012574
Bysci1	Bysci1_c47	Bysci1_579389	unknown	scaffold_55	183494-184808	-	MCL005009
Bysci1	Bysci1_c48	Bysci1_483786	unknown	scaffold_56	63097-64500	+	MCL000762
Bysci1	Bysci1_c48	Bysci1_483788	PKS	scaffold_56	91299-101050	-	MCL000001
Bysci1	Bysci1_c48	Bysci1_529233	unknown	scaffold_56	49686-51523	+	MCL000248
Bysci1	Bysci1_c48	Bysci1_579451	unknown	scaffold_56	106794-107542	+	MCL013851
Bysci1	Bysci1_c49	Bysci1_376356	DMAT	scaffold_6	782615-783842	+	MCL005204
Bysci1	Bysci1_c49	Bysci1_523105	unknown	scaffold_6	807879-812994	-	MCL000002
Bysci1	Bysci1_c50	Bysci1_489110	unknown	scaffold_6	1054623-1056500	+	MCL000746
Bysci1	Bysci1_c50	Bysci1_580732	unknown	scaffold_6	1057476-1058391	-	MCL012606
Bysci1	Bysci1_c51	Bysci1_438212	unknown	scaffold_6	1212347-1219873	-	MCL000160
Bysci1	Bysci1_c51	Bysci1_489152	unknown	scaffold_6	1225415-1226821	+	MCL010037
Bysci1	Bysci1_c52	Bysci1_540214	unknown	scaffold_60	68634-69493	+	MCL010506
Bysci1	Bysci1_c52	Bysci1_581073	DMAT	scaffold_60	77423-78815	+	MCL005204
Bysci1	Bysci1_c54	Bysci1_497702	unknown	scaffold_64	181025-185893	-	MCL000003
Bysci1	Bysci1_c54	Bysci1_497703	unknown	scaffold_64	186295-187982	-	MCL007603
Bysci1	Bysci1_c54	Bysci1_581693	PKS	scaffold_64	189961-195200	+	MCL000001
Bysci1	Bysci1_c55	Bysci1_283225	PKS	scaffold_69	91050-98659	+	MCL000001
Bysci1	Bysci1_c55	Bysci1_485274	unknown	scaffold_69	82016-84269	-	MCL016264
Bysci1	Bysci1_c55	Bysci1_599299	unknown	scaffold_69	88098-89648	+	MCL010438
Bysci1	Bysci1_c56	Bysci1_404413	unknown	scaffold_7	77348-78699	-	MCL007271
Bysci1	Bysci1_c56	Bysci1_513713	PKS	scaffold_7	82296-90591	+	MCL000001
Bysci1	Bysci1_c56	Bysci1_523240	unknown	scaffold_7	167247-169191	-	MCL011148
Bysci1	Bysci1_c57	Bysci1_489477	unknown	scaffold_7	909992-912231	-	MCL000109
Bysci1	Bysci1_c57	Bysci1_513899	PKS	scaffold_7	914442-924630	+	MCL000001
Bysci1	Bysci1_c58	Bysci1_532852	unknown	scaffold_7	1241947-1242779	-	MCL010642
Bysci1	Bysci1_c58	Bysci1_583037	TC	scaffold_7	1230095-1232071	-	MCL000033
Bysci1	Bysci1_c59	Bysci1_430906	unknown	scaffold_74	82563-84212	-	MCL012574
Bysci1	Bysci1_c59	Bysci1_458800	unknown	scaffold_74	79274-81472	-	MCL000179
Bysci1	Bysci1_c59	Bysci1_498028	unknown	scaffold_74	75079-77432	-	MCL011311
Bysci1	Bysci1_c59	Bysci1_498035	unknown	scaffold_74	88460-91072	-	MCL011311
Bysci1	Bysci1_c59	Bysci1_498037	unknown	scaffold_74	91793-92933	-	MCL000706
Bysci1	Bysci1_c59	Bysci1_583631	unknown	scaffold_74	77913-78880	+	MCL000176
Bysci1	Bysci1_c59	Bysci1_599487	PKS	scaffold_74	93618-101141	+	MCL000001
Bysci1	Bysci1_c60	Bysci1_314302	PKS	scaffold_80	8292-16275	-	MCL000001
Bysci1	Bysci1_c60	Bysci1_486023	unknown	scaffold_80	18148-19719	-	MCL011360
Bysci1	Bysci1_c60	Bysci1_540922	unknown	scaffold_80	20693-22554	+	MCL007271
Bysci1	Bysci1_c61	Bysci1_459548	unknown	scaffold_92	30916-32737	+	MCL000283
Bysci1	Bysci1_c61	Bysci1_486469	unknown	scaffold_92	34855-38180	-	MCL000002
Bysci1	Bysci1_c62	Bysci1_486536	unknown	scaffold_97	11766-13381	+	MCL014687
Bysci1	Bysci1_c62	Bysci1_530116	unknown	scaffold_97	9401-11661	-	MCL000606
Bysci1	Bysci1_c62	Bysci1_599860	PKS	scaffold_97	5943-01-01	-	MCL000001
Cenge3	Cenge3_c1	Cenge3_532985	unknown	scaffold_1	926723-927973	+	MCL014928
Cenge3	Cenge3_c1	Cenge3_650153	unknown	scaffold_1	912973-914202	+	MCL012621
Cenge3	Cenge3_c1	Cenge3_683308	unknown	scaffold_1	914413-915729	-	MCL018252
Cenge3	Cenge3_c1	Cenge3_709983	HYBRID	scaffold_1	917468-925721	-	MCL010998
Cenge3	Cenge3_c2	Cenge3_599654	TC	scaffold_1	1683988-1686659	+	MCL000033
Cenge3	Cenge3_c2	Cenge3_650216	unknown	scaffold_1	1796050-1797281	+	MCL000279
Cenge3	Cenge3_c3	Cenge3_656861	unknown	scaffold_12	2821606-2823554	-	MCL002006
Cenge3	Cenge3_c3	Cenge3_656864	unknown	scaffold_12	2823917-2825285	-	MCL001400
Cenge3	Cenge3_c4	Cenge3_657367	unknown	scaffold_14	65016-66801	+	MCL000109
Cenge3	Cenge3_c4	Cenge3_676026	unknown	scaffold_14	145586-146935	-	MCL012381
Cenge3	Cenge3_c5	Cenge3_553788	unknown	scaffold_14	1773963-1775604	-	MCL001038
Cenge3	Cenge3_c5	Cenge3_633433	NRPS	scaffold_14	1778879-1795642	+	MCL000006
Cenge3	Cenge3_c5	Cenge3_657629	unknown	scaffold_14	1795614-1797004	-	MCL004314
Cenge3	Cenge3_c6	Cenge3_552641	PKS-Like	scaffold_14	2197476-2203211	-	MCL000209
Cenge3	Cenge3_c6	Cenge3_633478	unknown	scaffold_14	2203974-2210914	+	MCL000275
Cenge3	Cenge3_c6	Cenge3_633481	unknown	scaffold_14	2211035-2213102	+	MCL001516
Cenge3	Cenge3_c6	Cenge3_633484	unknown	scaffold_14	2213014-2214750	-	MCL003499
Cenge3	Cenge3_c7	Cenge3_516608	unknown	scaffold_14	2410142-2410822	-	MCL004231
Cenge3	Cenge3_c7	Cenge3_633509	unknown	scaffold_14	2494140-2496162	-	MCL005176
Cenge3	Cenge3_c7	Cenge3_676181	unknown	scaffold_14	2500977-2501901	+	MCL007865
Cenge3	Cenge3_c7	Cenge3_686206	unknown	scaffold_14	2503091-2504873	+	MCL000369
Cenge3	Cenge3_c9	Cenge3_624521	unknown	scaffold_146	17329-19216	-	MCL005185
Cenge3	Cenge3_c9	Cenge3_650043	PKS-Like	scaffold_146	19331-21190	-	MCL003170
Cenge3	Cenge3_c10	Cenge3_559899	unknown	scaffold_20	1180181-1181781	+	MCL011477
Cenge3	Cenge3_c10	Cenge3_610742	NRPS	scaffold_20	1154365-1161013	+	MCL005941
Cenge3	Cenge3_c10	Cenge3_610762	unknown	scaffold_20	1177364-1178905	+	MCL008443
Cenge3	Cenge3_c10	Cenge3_610765	unknown	scaffold_20	1178679-1179744	-	MCL009381
Cenge3	Cenge3_c10	Cenge3_636028	unknown	scaffold_20	1161360-1162673	-	MCL004929
Cenge3	Cenge3_c10	Cenge3_636038	unknown	scaffold_20	1168937-1170781	-	MCL011528
Cenge3	Cenge3_c10	Cenge3_636039	unknown	scaffold_20	1171363-1172844	+	MCL012606
Cenge3	Cenge3_c10	Cenge3_659591	unknown	scaffold_20	1167532-1168741	-	MCL008918
Cenge3	Cenge3_c10	Cenge3_659595	unknown	scaffold_20	1175554-1177057	+	MCL007003
Cenge3	Cenge3_c10	Cenge3_687038	DMAT	scaffold_20	1163431-1164653	+	MCL005204
Cenge3	Cenge3_c10	Cenge3_696264	unknown	scaffold_20	1152841-1154066	+	MCL000423
Cenge3	Cenge3_c10	Cenge3_696268	DMAT	scaffold_20	1165050-1167356	+	MCL006021
Cenge3	Cenge3_c10	Cenge3_696272	unknown	scaffold_20	1173205-1175056	+	MCL013023
Cenge3	Cenge3_c12	Cenge3_119975	unknown	scaffold_23	296736-298039	-	MCL008473
Cenge3	Cenge3_c12	Cenge3_611568	TC	scaffold_23	282736-284669	-	MCL000033
Cenge3	Cenge3_c12	Cenge3_611574	unknown	scaffold_23	292542-294456	-	MCL000193
Cenge3	Cenge3_c12	Cenge3_677636	unknown	scaffold_23	373478-374347	+	MCL000188
Cenge3	Cenge3_c13	Cenge3_660475	unknown	scaffold_23	1423277-1425677	-	MCL003653
Cenge3	Cenge3_c13	Cenge3_687358	NRPS-Like	scaffold_23	1429819-1433608	+	MCL000867
Cenge3	Cenge3_c14	Cenge3_612684	unknown	scaffold_25	1793363-1794980	-	MCL007603
Cenge3	Cenge3_c14	Cenge3_706069	PKS	scaffold_25	1817487-1825306	+	MCL000001
Cenge3	Cenge3_c15	Cenge3_565064	unknown	scaffold_26	664776-666572	+	MCL009506
Cenge3	Cenge3_c15	Cenge3_612723	PKS-Like	scaffold_26	685430-691609	+	MCL000209
Cenge3	Cenge3_c16	Cenge3_144717	unknown	scaffold_27	1051640-1055933	-	MCL000005
Cenge3	Cenge3_c16	Cenge3_706221	DMAT	scaffold_27	1056009-1057576	-	MCL005204
Cenge3	Cenge3_c17	Cenge3_614073	unknown	scaffold_30	1826690-1828363	-	MCL010331
Cenge3	Cenge3_c17	Cenge3_662580	unknown	scaffold_30	1823812-1825297	+	MCL007382
Cenge3	Cenge3_c17	Cenge3_697608	unknown	scaffold_30	1822061-1823688	-	MCL006450
Cenge3	Cenge3_c18	Cenge3_640862	PKS	scaffold_36	384062-392561	+	MCL000001
Cenge3	Cenge3_c18	Cenge3_679345	unknown	scaffold_36	380815-381816	-	MCL007288
Cenge3	Cenge3_c18	Cenge3_728232	unknown	scaffold_36	377584-379629	+	MCL011532
Cenge3	Cenge3_c19	Cenge3_679553	unknown	scaffold_38	853602-854621	-	MCL000789
Cenge3	Cenge3_c19	Cenge3_728855	unknown	scaffold_38	821607-826944	-	MCL000003
Cenge3	Cenge3_c20	Cenge3_602280	PKS	scaffold_4	10521-23023	-	MCL000001
Cenge3	Cenge3_c20	Cenge3_627358	unknown	scaffold_4	55825-57921	-	MCL014680
Cenge3	Cenge3_c20	Cenge3_692811	PKS	scaffold_4	231304-240100	+	MCL000001
Cenge3	Cenge3_c21	Cenge3_464537	unknown	scaffold_4	3954139-3955104	+	MCL014453
Cenge3	Cenge3_c21	Cenge3_539724	unknown	scaffold_4	3957431-3959193	+	MCL013378
Cenge3	Cenge3_c21	Cenge3_652961	unknown	scaffold_4	3960167-3963157	+	MCL000109
Cenge3	Cenge3_c21	Cenge3_673734	NRPS	scaffold_4	3945659-3952576	-	MCL000006
Cenge3	Cenge3_c21	Cenge3_684344	unknown	scaffold_4	3955905-3957447	-	MCL014064
Cenge3	Cenge3_c21	Cenge3_684347	TC	scaffold_4	3965292-3967468	+	MCL000033
Cenge3	Cenge3_c22	Cenge3_217620	unknown	scaffold_4	4760497-4764199	-	MCL000974
Cenge3	Cenge3_c22	Cenge3_602812	unknown	scaffold_4	4796610-4797842	+	MCL004903
Cenge3	Cenge3_c22	Cenge3_653063	unknown	scaffold_4	4757151-4758888	-	MCL003939
Cenge3	Cenge3_c22	Cenge3_653071	PKS	scaffold_4	4788147-4795488	+	MCL000017
Cenge3	Cenge3_c23	Cenge3_580598	PKS	scaffold_49	1224464-1231149	+	MCL000017
Cenge3	Cenge3_c23	Cenge3_689655	unknown	scaffold_49	1223564-1224101	-	MCL006196
Cenge3	Cenge3_c23	Cenge3_707933	unknown	scaffold_49	1219367-1220928	+	MCL006800
Cenge3	Cenge3_c24	Cenge3_252588	unknown	scaffold_5	514709-516232	+	MCL000700
Cenge3	Cenge3_c24	Cenge3_603011	NRPS	scaffold_5	497173-513146	-	MCL000006
Cenge3	Cenge3_c24	Cenge3_603018	unknown	scaffold_5	559120-560959	-	MCL008785
Cenge3	Cenge3_c24	Cenge3_603024	unknown	scaffold_5	575650-577291	+	MCL013159
Cenge3	Cenge3_c24	Cenge3_653257	unknown	scaffold_5	572254-575160	+	MCL000275
Cenge3	Cenge3_c24	Cenge3_703011	unknown	scaffold_5	552611-557825	-	MCL000023
Cenge3	Cenge3_c24	Cenge3_703013	PKS-Like	scaffold_5	561923-569822	+	MCL000209
Cenge3	Cenge3_c25	Cenge3_540752	unknown	scaffold_5	800830-802538	+	MCL000318
Cenge3	Cenge3_c25	Cenge3_603030	unknown	scaffold_5	798432-799579	+	MCL013878
Cenge3	Cenge3_c25	Cenge3_703017	unknown	scaffold_5	794596-796577	-	MCL008297
Cenge3	Cenge3_c26	Cenge3_619392	unknown	scaffold_56	13867-15526	-	MCL003818
Cenge3	Cenge3_c26	Cenge3_667493	unknown	scaffold_56	10725-12533	-	MCL001853
Cenge3	Cenge3_c26	Cenge3_667496	unknown	scaffold_56	15678-16770	+	MCL003819
Cenge3	Cenge3_c27	Cenge3_542428	unknown	scaffold_6	2797595-2799905	-	MCL000002
Cenge3	Cenge3_c27	Cenge3_674301	unknown	scaffold_6	2792139-2794018	+	MCL000016
Cenge3	Cenge3_c28	Cenge3_668310	unknown	scaffold_61	1036890-1038296	+	MCL007418
Cenge3	Cenge3_c28	Cenge3_668315	NRPS-Like	scaffold_61	1049456-1052376	+	MCL013708
Cenge3	Cenge3_c28	Cenge3_700177	NRPS	scaffold_61	1029738-1034096	-	MCL000006
Cenge3	Cenge3_c29	Cenge3_682394	NRPS	scaffold_80	345366-348470	+	MCL000006
Cenge3	Cenge3_c29	Cenge3_701050	unknown	scaffold_80	369980-372571	-	MCL000182
Cenge3	Cenge3_c30	Cenge3_547092	unknown	scaffold_9	178478-178669	-	MCL013659
Cenge3	Cenge3_c30	Cenge3_547239	unknown	scaffold_9	173656-175348	+	MCL017322
Cenge3	Cenge3_c30	Cenge3_605158	unknown	scaffold_9	68244-69654	-	MCL011765
Cenge3	Cenge3_c30	Cenge3_605167	PKS	scaffold_9	74655-81362	+	MCL000017
Cenge3	Cenge3_c30	Cenge3_630306	unknown	scaffold_9	58258-59636	-	MCL000394
Cenge3	Cenge3_c30	Cenge3_655233	unknown	scaffold_9	70423-71912	+	MCL000623
Cenge3	Cenge3_c30	Cenge3_674856	unknown	scaffold_9	66164-67619	+	MCL015681
Cenge3	Cenge3_c30	Cenge3_674859	unknown	scaffold_9	72832-73345	+	MCL006196
Cenge3	Cenge3_c31	Cenge3_546405	NRPS-Like	scaffold_9	3361849-3367103	+	MCL000027
Cenge3	Cenge3_c31	Cenge3_655800	unknown	scaffold_9	3340644-3346476	-	MCL000003
Cenge3	Cenge3_c33	Cenge3_376427	unknown	scaffold_95	274957-277318	+	MCL000248
Cenge3	Cenge3_c33	Cenge3_595886	PKS	scaffold_95	109682-117947	-	MCL000001
Cenge3	Cenge3_c33	Cenge3_649132	unknown	scaffold_95	314683-315929	+	MCL000762
Cenge3	Cenge3_c33	Cenge3_671284	unknown	scaffold_95	119350-121694	+	MCL010001
Cenge3	Cenge3_c33	Cenge3_671307	unknown	scaffold_95	316306-317792	+	MCL010181
Cenge3	Cenge3_c33	Cenge3_682874	unknown	scaffold_95	277588-278985	+	MCL010255
Cerzm1	Cerzm1_c1	Cerzm1_92661	unknown	scaffold_1	2047407-2049499	-	MCL006417
Cerzm1	Cerzm1_c1	Cerzm1_108599	unknown	scaffold_1	2044601-2046449	-	MCL000109
Cerzm1	Cerzm1_c2	Cerzm1_40242	unknown	scaffold_10	449731-450649	+	MCL000711
Cerzm1	Cerzm1_c2	Cerzm1_67281	PKS	scaffold_10	472936-480585	+	MCL000001
Cerzm1	Cerzm1_c3	Cerzm1_97305	unknown	scaffold_11	726839-729478	-	MCL018292
Cerzm1	Cerzm1_c3	Cerzm1_111831	unknown	scaffold_11	722285-723882	+	MCL011420
Cerzm1	Cerzm1_c4	Cerzm1_59406	unknown	scaffold_13	184908-185994	+	MCL003939
Cerzm1	Cerzm1_c4	Cerzm1_68161	PKS	scaffold_13	163432-170398	-	MCL000017
Cerzm1	Cerzm1_c4	Cerzm1_68164	unknown	scaffold_13	179122-182960	+	MCL000974
Cerzm1	Cerzm1_c4	Cerzm1_97839	unknown	scaffold_13	186736-187907	-	MCL011079
Cerzm1	Cerzm1_c4	Cerzm1_106229	unknown	scaffold_13	188192-189264	+	MCL005059
Cerzm1	Cerzm1_c4	Cerzm1_121290	unknown	scaffold_13	161401-162513	-	MCL004903
Cerzm1	Cerzm1_c5	Cerzm1_42949	PKS	scaffold_15	632232-639245	-	MCL000017
Cerzm1	Cerzm1_c5	Cerzm1_42978	unknown	scaffold_15	630322-631722	-	MCL015662
Cerzm1	Cerzm1_c5	Cerzm1_43330	unknown	scaffold_15	640361-643122	+	MCL006800
Cerzm1	Cerzm1_c5	Cerzm1_68660	unknown	scaffold_15	665754-667022	-	MCL017342
Cerzm1	Cerzm1_c5	Cerzm1_98427	unknown	scaffold_15	650547-651497	-	MCL013659
Cerzm1	Cerzm1_c5	Cerzm1_98432	unknown	scaffold_15	664881-665420	-	MCL006196
Cerzm1	Cerzm1_c5	Cerzm1_112619	unknown	scaffold_15	667361-669218	+	MCL006417
Cerzm1	Cerzm1_c6	Cerzm1_44215	unknown	scaffold_17	202090-203388	+	MCL000789
Cerzm1	Cerzm1_c6	Cerzm1_44248	unknown	scaffold_17	238849-241542	-	MCL000040
Cerzm1	Cerzm1_c6	Cerzm1_98791	NRPS-Like	scaffold_17	220240-223809	+	MCL000867
Cerzm1	Cerzm1_c6	Cerzm1_112868	unknown	scaffold_17	225026-226119	-	MCL000370
Cerzm1	Cerzm1_c7	Cerzm1_64252	unknown	scaffold_2	548345-552709	+	MCL000005
Cerzm1	Cerzm1_c7	Cerzm1_80863	NRPS	scaffold_2	529955-547246	-	MCL000006
Cerzm1	Cerzm1_c8	Cerzm1_31895	unknown	scaffold_2	733061-734697	+	MCL013378
Cerzm1	Cerzm1_c8	Cerzm1_32461	NRPS	scaffold_2	723376-729727	-	MCL000006
Cerzm1	Cerzm1_c8	Cerzm1_32911	unknown	scaffold_2	730541-731656	+	MCL014453
Cerzm1	Cerzm1_c8	Cerzm1_89725	unknown	scaffold_2	731701-732543	-	MCL014064
Cerzm1	Cerzm1_c8	Cerzm1_92969	unknown	scaffold_2	735449-737339	+	MCL000109
Cerzm1	Cerzm1_c9	Cerzm1_45538	PKS	scaffold_20	583308-589691	+	MCL000017
Cerzm1	Cerzm1_c9	Cerzm1_60720	unknown	scaffold_20	595376-596599	+	MCL008705
Cerzm1	Cerzm1_c9	Cerzm1_113395	NRPS-Like	scaffold_20	597387-600446	-	MCL000368
Cerzm1	Cerzm1_c10	Cerzm1_45603	unknown	scaffold_21	484362-484806	-	MCL003951
Cerzm1	Cerzm1_c10	Cerzm1_45774	unknown	scaffold_21	453341-454726	-	MCL004766
Cerzm1	Cerzm1_c11	Cerzm1_45979	PKS	scaffold_22	582338-588038	+	MCL000017
Cerzm1	Cerzm1_c11	Cerzm1_46054	unknown	scaffold_22	592812-593804	+	MCL008476
Cerzm1	Cerzm1_c12	Cerzm1_46268	unknown	scaffold_23	20905-21870	-	MCL000711
Cerzm1	Cerzm1_c12	Cerzm1_46299	unknown	scaffold_23	36380-37345	-	MCL000711
Cerzm1	Cerzm1_c12	Cerzm1_113581	unknown	scaffold_23	23725-26288	+	MCL000292
Cerzm1	Cerzm1_c13	Cerzm1_47105	unknown	scaffold_25	61028-65093	+	MCL000005
Cerzm1	Cerzm1_c13	Cerzm1_47126	unknown	scaffold_25	66847-68348	+	MCL001038
Cerzm1	Cerzm1_c13	Cerzm1_47147	NRPS	scaffold_25	44892-59612	-	MCL000006
Cerzm1	Cerzm1_c14	Cerzm1_46771	unknown	scaffold_25	529467-530810	-	MCL003499
Cerzm1	Cerzm1_c14	Cerzm1_46938	unknown	scaffold_25	507551-509101	+	MCL001516
Cerzm1	Cerzm1_c14	Cerzm1_46958	unknown	scaffold_25	517230-523520	+	MCL000275
Cerzm1	Cerzm1_c14	Cerzm1_61339	PKS-Like	scaffold_25	509798-515875	-	MCL000209
Cerzm1	Cerzm1_c14	Cerzm1_86932	unknown	scaffold_25	530973-532040	+	MCL004231
Cerzm1	Cerzm1_c14	Cerzm1_100404	unknown	scaffold_25	527861-529432	+	MCL013602
Cerzm1	Cerzm1_c15	Cerzm1_47699	unknown	scaffold_27	161489-162791	+	MCL010298
Cerzm1	Cerzm1_c15	Cerzm1_47781	unknown	scaffold_27	163324-165052	+	MCL020488
Cerzm1	Cerzm1_c15	Cerzm1_47859	unknown	scaffold_27	165252-166847	-	MCL020414
Cerzm1	Cerzm1_c15	Cerzm1_70311	PKS	scaffold_27	167896-175408	+	MCL000001
Cerzm1	Cerzm1_c16	Cerzm1_15414	unknown	scaffold_27	269297-269719	+	MCL009261
Cerzm1	Cerzm1_c16	Cerzm1_47688	unknown	scaffold_27	255869-256608	+	MCL006196
Cerzm1	Cerzm1_c16	Cerzm1_47840	unknown	scaffold_27	270372-272213	+	MCL011218
Cerzm1	Cerzm1_c16	Cerzm1_87124	PKS	scaffold_27	272449-278192	-	MCL000017
Cerzm1	Cerzm1_c16	Cerzm1_100658	unknown	scaffold_27	259410-260729	+	MCL008172
Cerzm1	Cerzm1_c16	Cerzm1_100670	unknown	scaffold_27	284165-285565	-	MCL000494
Cerzm1	Cerzm1_c16	Cerzm1_100672	unknown	scaffold_27	287108-288085	-	MCL000279
Cerzm1	Cerzm1_c16	Cerzm1_114093	DMAT	scaffold_27	245326-246712	-	MCL005204
Cerzm1	Cerzm1_c16	Cerzm1_114099	unknown	scaffold_27	265993-267871	+	MCL011480
Cerzm1	Cerzm1_c16	Cerzm1_114101	unknown	scaffold_27	278649-279651	+	MCL008476
Cerzm1	Cerzm1_c16	Cerzm1_114104	unknown	scaffold_27	283125-283919	+	MCL007510
Cerzm1	Cerzm1_c17	Cerzm1_70454	PKS	scaffold_29	18247-31048	+	MCL000001
Cerzm1	Cerzm1_c17	Cerzm1_70458	unknown	scaffold_29	32450-33723	-	MCL000762
Cerzm1	Cerzm1_c17	Cerzm1_100864	unknown	scaffold_29	34371-36114	+	MCL000369
Cerzm1	Cerzm1_c18	Cerzm1_34526	unknown	scaffold_4	588852-590386	+	MCL013018
Cerzm1	Cerzm1_c18	Cerzm1_34664	unknown	scaffold_4	587059-588678	+	MCL009506
Cerzm1	Cerzm1_c18	Cerzm1_89976	unknown	scaffold_4	584530-584789	-	MCL007692
Cerzm1	Cerzm1_c18	Cerzm1_109614	PKS	scaffold_4	575014-583360	-	MCL000001
Cerzm1	Cerzm1_c19	Cerzm1_34866	unknown	scaffold_4	754328-755215	+	MCL012529
Cerzm1	Cerzm1_c19	Cerzm1_35242	NRPS-Like	scaffold_4	749924-752814	-	MCL007050
Cerzm1	Cerzm1_c20	Cerzm1_34980	unknown	scaffold_4	985210-986401	-	MCL000762
Cerzm1	Cerzm1_c20	Cerzm1_35326	NRPS-Like	scaffold_4	1004897-1007845	-	MCL007050
Cerzm1	Cerzm1_c20	Cerzm1_94276	unknown	scaffold_4	992501-996588	+	MCL000005
Cerzm1	Cerzm1_c20	Cerzm1_120093	PKS	scaffold_4	949049-961251	-	MCL000001
Cerzm1	Cerzm1_c21	Cerzm1_51282	unknown	scaffold_43	48708-50465	+	MCL012019
Cerzm1	Cerzm1_c21	Cerzm1_51311	unknown	scaffold_43	50995-52595	+	MCL015138
Cerzm1	Cerzm1_c21	Cerzm1_51358	unknown	scaffold_43	55054-56265	+	MCL009828
Cerzm1	Cerzm1_c21	Cerzm1_102425	unknown	scaffold_43	47384-48298	-	MCL012139
Cerzm1	Cerzm1_c21	Cerzm1_107796	PKS	scaffold_43	37699-45978	-	MCL000001
Cerzm1	Cerzm1_c22	Cerzm1_51710	unknown	scaffold_45	261729-263416	-	MCL000252
Cerzm1	Cerzm1_c22	Cerzm1_102676	unknown	scaffold_45	247998-249852	-	MCL000606
Cerzm1	Cerzm1_c23	Cerzm1_51823	unknown	scaffold_46	270521-271552	+	MCL007418
Cerzm1	Cerzm1_c23	Cerzm1_102796	NRPS	scaffold_46	255505-269970	-	MCL000006
Cerzm1	Cerzm1_c24	Cerzm1_35631	NRPS-Like	scaffold_5	657637-659569	-	MCL000027
Cerzm1	Cerzm1_c24	Cerzm1_94699	unknown	scaffold_5	647419-649066	-	MCL001224
Cerzm1	Cerzm1_c25	Cerzm1_82428	PKS	scaffold_5	1011782-1018675	+	MCL000001
Cerzm1	Cerzm1_c25	Cerzm1_94821	unknown	scaffold_5	1009990-1010878	-	MCL007288
Cerzm1	Cerzm1_c26	Cerzm1_25147	unknown	scaffold_56	137895-142449	+	MCL000023
Cerzm1	Cerzm1_c26	Cerzm1_89215	NRPS-Like	scaffold_56	146329-150467	-	MCL013708
Cerzm1	Cerzm1_c27	Cerzm1_36971	PKS	scaffold_6	245324-252142	-	MCL000357
Cerzm1	Cerzm1_c27	Cerzm1_82593	unknown	scaffold_6	253567-254370	-	MCL013512
Cerzm1	Cerzm1_c28	Cerzm1_38110	unknown	scaffold_8	623040-624293	-	MCL005185
Cerzm1	Cerzm1_c28	Cerzm1_38521	PKS-Like	scaffold_8	624589-625984	-	MCL003170
Cerzm1	Cerzm1_c28	Cerzm1_90400	unknown	scaffold_8	617800-618729	+	MCL003819
Cerzm1	Cerzm1_c28	Cerzm1_96023	unknown	scaffold_8	616257-617480	-	MCL003818
Cerzm1	Cerzm1_c28	Cerzm1_96025	unknown	scaffold_8	621384-622511	+	MCL001853
Clael1	Clael1_c1	Clael1_9972	unknown	scaffold_1	1051587-1053023	+	MCL000442
Clael1	Clael1_c1	Clael1_10158	PKS-Like	scaffold_1	1065172-1071220	-	MCL000209
Clael1	Clael1_c1	Clael1_10173	unknown	scaffold_1	1086635-1088619	+	MCL000369
Clael1	Clael1_c1	Clael1_332806	unknown	scaffold_1	1084900-1085752	+	MCL007012
Clael1	Clael1_c1	Clael1_333413	unknown	scaffold_1	1082241-1084103	+	MCL007865
Clael1	Clael1_c1	Clael1_391503	unknown	scaffold_1	1079423-1081653	-	MCL005176
Clael1	Clael1_c1	Clael1_417473	unknown	scaffold_1	1063680-1064856	+	MCL009964
Clael1	Clael1_c1	Clael1_440164	unknown	scaffold_1	1108679-1109803	-	MCL004231
Clael1	Clael1_c1	Clael1_449456	unknown	scaffold_1	1059282-1060511	-	MCL000147
Clael1	Clael1_c1	Clael1_449462	unknown	scaffold_1	1071804-1078795	+	MCL000275
Clael1	Clael1_c1	Clael1_449466	unknown	scaffold_1	1089104-1091240	+	MCL001516
Clael1	Clael1_c2	Clael1_11959	unknown	scaffold_1	1225453-1227570	-	MCL001038
Clael1	Clael1_c2	Clael1_12098	unknown	scaffold_1	1258321-1260531	+	MCL005516
Clael1	Clael1_c2	Clael1_391626	unknown	scaffold_1	1212712-1213837	-	MCL006480
Clael1	Clael1_c2	Clael1_449524	unknown	scaffold_1	1214390-1216389	-	MCL004766
Clael1	Clael1_c2	Clael1_449528	unknown	scaffold_1	1228316-1233655	-	MCL000005
Clael1	Clael1_c2	Clael1_472530	NRPS	scaffold_1	1234566-1251208	+	MCL000006
Clael1	Clael1_c3	Clael1_364726	unknown	scaffold_1	1284662-1286055	-	MCL003499
Clael1	Clael1_c3	Clael1_449537	unknown	scaffold_1	1280398-1281816	-	MCL004314
Clael1	Clael1_c4	Clael1_462976	unknown	scaffold_10	399659-400693	+	MCL000394
Clael1	Clael1_c4	Clael1_472845	unknown	scaffold_10	428297-432107	+	MCL000023
Clael1	Clael1_c5	Clael1_30381	unknown	scaffold_116	1492-3777	+	MCL016274
Clael1	Clael1_c5	Clael1_458071	unknown	scaffold_116	5029-6341	+	MCL015123
Clael1	Clael1_c6	Clael1_384572	NRPS	scaffold_122	54876-60362	-	MCL005941
Clael1	Clael1_c6	Clael1_384575	unknown	scaffold_122	64725-66584	+	MCL005009
Clael1	Clael1_c6	Clael1_411269	unknown	scaffold_122	71533-73639	+	MCL000248
Clael1	Clael1_c6	Clael1_411278	DMAT	scaffold_122	80735-82826	+	MCL006021
Clael1	Clael1_c6	Clael1_475210	unknown	scaffold_122	69724-70691	-	MCL014851
Clael1	Clael1_c6	Clael1_505683	unknown	scaffold_122	83030-86065	-	MCL010331
Clael1	Clael1_c7	Clael1_384620	unknown	scaffold_123	51106-52105	+	MCL000176
Clael1	Clael1_c7	Clael1_411309	unknown	scaffold_123	48568-50527	-	MCL011311
Clael1	Clael1_c8	Clael1_356064	NRPS	scaffold_130	23415-26783	+	MCL000006
Clael1	Clael1_c8	Clael1_385005	NRPS	scaffold_130	32926-39096	+	MCL000006
Clael1	Clael1_c8	Clael1_411676	NRPS	scaffold_130	15859-18006	+	MCL000006
Clael1	Clael1_c8	Clael1_437621	NRPS	scaffold_130	27873-30120	+	MCL000006
Clael1	Clael1_c8	Clael1_437626	unknown	scaffold_130	47707-50441	-	MCL000002
Clael1	Clael1_c9	Clael1_356506	unknown	scaffold_137	8183-9862	+	MCL000193
Clael1	Clael1_c9	Clael1_437771	PKS	scaffold_137	33615-46578	+	MCL000001
[truncated: 10,588 more rows]

## Sheet: SD
Table SD: Genomes used in this study
genome code	binomial name	ecological lifestyle
Aaoar1	Aaosphaeria arxii	unknown
Aciri1_meta	Acidomyces richmondensis BFW	unknown
Altal1	Alternaria alternata	animal_pathotroph,plant_pathotroph,plant_saprotroph
Altbr1	Alternaria brassicicola	plant_pathotroph,plant_saprotroph
Amnli1	Amniculicola lignicola CBS 123094	plant_saprotroph,wood_saprotroph
Ampqui1	Ampelomyces quisqualis	fungal_pathotroph
Aplpr1	Aplosporella prunicola CBS 121167	plant_pathotroph,plant_saprotroph,wood_saprotroph
Aulhe2	Aulographum hederae	plant_saprotroph
Aurpu_var_mel1	Aureobasidium melanogenum CBS 110374	animal_pathotroph,endophyte,plant_saprotroph,plant_pathotroph
Aurpu_var_nam1	Aureobasidium namibiae CBS 147.97	animal_pathotroph,endophyte,plant_saprotroph,plant_pathotroph
Aurpu_var_pul1	Aureobasidium pullulans EXF-150	animal_pathotroph,endophyte,plant_saprotroph,plant_pathotroph
Aurpu_var_sub1	Aureobasidium subglaciale EXF-2481	animal_pathotroph,endophyte,plant_saprotroph,plant_pathotroph
Bauco1	Baudoinia panamericana UAMH 10762	unknown
Bimnz1	Bimuria novae-zelandiae	soil_saprotroph
Botdo1_1	Botryosphaeria dothidea	endophyte,plant_pathotroph
Bysci1	Byssothecium circinans	plant_pathotroph,plant_saprotroph
Cenge3	Cenococcum geophilum 1.58	plant_symbiotroph
Cerzm1	Cercospora zeae-maydis SCOH1-5	plant_pathotroph
Clael1	Clathrospora elynae	endophyte
Clafu1	Passalora fulva= Fulvia fulva	plant_pathotroph
Cloaq1	Clohesyomyces aquaticus	plant_saprotroph,wood_saprotroph
Cocca1	Bipolaris zeicola 26-R-13	plant_pathotroph
CocheC5_3	Bipolaris maydis C5	plant_pathotroph
Coclu2	Curvularia lunata m118	animal_pathotroph,plant_pathotroph
Cocmi1	Bipolaris oryzae ATCC 44560	plant_pathotroph
Cocsa1	Bipolaris sorokiniana ND90Pr	plant_pathotroph
Cocvi1	Bipolaris victoriae FI3	plant_pathotroph
Conap1	Coniosporium apollinis CBS 100218	unknown
Corca1	Corynespora cassiicola	endophyte,plant_pathotroph,plant_saprotroph
Cucbe1	Cucurbitaria berberidis CBS 394.84	plant_pathotroph,plant_saprotroph,wood_saprotroph
Decga1	Decorospora gaudefroyi	plant_saprotroph,wood_saprotroph
Delco1	Delitschia confertaspora	dung_saprotroph
Delst1	Delphinella strobiligena	plant_pathotroph,plant_saprotroph,wood_saprotroph
Didex1	Didymella exigua CBS 183.55	endophyte,plant_saprotroph
Dipse1	Diplodia seriata	plant_pathotroph
Disac1	Dissoconium aciculare CBS 342.82	fungal_pathotroph,plant_pathotroph
Dotse1	Dothistroma septosporum NZE10	plant_pathotroph
Dotsy1	Dothidotthia symphoricarpi CBS 119687	plant_saprotroph,wood_saprotroph
Elsamp1	Elsinoe ampelina	plant_pathotroph
Erebi1	Eremomyces bilateralis CBS 781.70	dung_saprotroph
Glost2	Glonium stellatum	plant_saprotroph,wood_saprotroph,soil_saprotroph
Horac1	Hortaea acidophila	unknown
Hyspu1_1	Hysterium pulicare	plant_saprotroph,wood_saprotroph
Karrh1	Karstenula rhodostoma CBS 690.94	plant_saprotroph,wood_saprotroph
Lenfl1	Lentithecium fluviatile CBS 122367	plant_saprotroph,wood_saprotroph
Lepmu1	Leptosphaeria maculans JN3 = Plenodomus lingam	plant_pathotroph,plant_saprotroph
Leppa1	Lepidopterella palustris CBS 459.81	plant_saprotroph,wood_saprotroph
Linin1	Lindgomyces ingoldianus	plant_saprotroph,wood_saprotroph
Linrh1	Lineolata rhizophorae	plant_saprotroph,wood_saprotroph
Lizem1	Lizonia empirigonia	unknown
Lopma1	Lophiostoma macrostomum CBS 122681	plant_saprotroph,wood_saprotroph
Lopmy1	Lophium mytilinum	plant_saprotroph,wood_saprotroph
Lopnu1	Lophiotrema nucula	plant_saprotroph,wood_saprotroph
Macan1	Macroventuria anomochaeta	plant_saprotroph
Macph1	Macrophomina phaseolina MS6	plant_pathotroph,soil_saprotroph
Maseb1	Massarina eburnea CBS 473.64	plant_saprotroph,wood_saprotroph
Masph1	Massariosphaeria phaeospora	unknown
Melpu1	Melanomma pulvis-pyrius CBS 109.77	plant_saprotroph,wood_saprotroph
Micmi1	Microthyrium microscopicum	plant_saprotroph
Mycfi2	Pseudocercospora fijiensis	plant_pathotroph
Mycgr3	Zymoseptoria tritici IPO323	plant_pathotroph
Myrdu1	Myriangium duriaei CBS 260.36	animal_pathotroph
Mytre1	Mytilinidion resinicola	plant_saprotroph,wood_saprotroph
Neopa1	Neofusicoccum parvum UCRNP2	plant_pathotroph
Ophdi1	Ophiobolus disseminans	endophyte
Parsp1	Paraphaeosphaeria sporulosa	soil_saprotroph
Patat1	Patellaria atrata CBS 101060	plant_saprotroph,wood_saprotroph
Perma1	Periconia macrospinosa	endophyte
Photr1	Plenodomus tracheiphilus IPT5	plant_pathotroph
Phycit1	Phyllosticta citriasiana	plant_pathotroph
Pieho1_1	Piedraia hortae CBS 480.64	animal_pathotroph
Plesi1	Pleomassaria siparia CBS 279.74	plant_saprotroph,wood_saprotroph
Polci1	Polychaeton citri CBS 116435	plant_saprotroph
Polfu1	Polyplosphaeria fusca	plant_saprotroph
Psehy1	Pseudovirgaria hyperparasitica	fungal_pathotroph
Pyrsp1	Pyrenochaeta sp. DS3sAY3a	plant_saprotroph
Pyrtr1	Pyrenophora tritici-repentis	plant_pathotroph,plant_saprotroph
Pyrtt1	Pyrenophora teres f. teres 0-1	plant_pathotroph
Rhili1	Rhizodiscina lignyota	plant_saprotroph,wood_saprotroph
Rhyru1_1	Rhytidhysteron rufulum	plant_pathotroph,plant_saprotroph,wood_saprotroph
Sacpr1	Saccharata proteae CBS 121410	endophyte,plant_pathotroph
Sepmu1	Sphaerulina musiva SO2202	plant_pathotroph
Seppo1	Sphaerulina populicola	plant_pathotroph
Setho1	Setomelanomma holmii	plant_pathotroph
Settu1	Setosphaeria turcica Et28A	plant_pathotroph
Spofi1	Sporormia fimetaria CBS 119925	dung_saprotroph
Stano2	Parastagonospora nodorum SN15	plant_pathotroph
Stasp1	Stagonospora sp. SRC1lsM3a	unknown
Ternu1	Teratosphaeria nubilosa	plant_pathotroph
Totfu1	Tothia fuscella	plant_saprotroph,wood_saprotroph
Trepe1	Trematosphaeria pertusa	plant_saprotroph,wood_saprotroph
Tribi1	Trichodelitschia bisporula	dung_saprotroph
Tryvi1	Viridothelium virens	lichen_symbiotroph
Venin1	Venturia inaequalis	plant_pathotroph
Venpi1	Venturia pyrina	plant_pathotroph
Veren1	Didymosphaeria enalia	endophyte,plant_saprotroph,wood_saprotroph
Verga1	Verruconis gallopava	animal_pathotroph,soil_saprotroph,plant_saprotroph
Wesor1	Westerdykella ornata	unknown
Zasce1	Zasmidium cellare ATCC 36951	unknown
Zoprh1	Zopfia rhizophila CBS 207.26	plant_pathotroph,plant_saprotroph
Zymar1	Zymoseptoria ardabiliae STIR04_1.1.1	plant_pathotroph
Zymps1	Zymoseptoria pseudotritici STIR04_2.2.1	plant_pathotroph

## Sheet: SE
Table SE: Biosynthetic gene cluster (BGC) families and singletons detected by CO-OCCUR
*Summary entries provide a list of gene homolog groups (HGs) present in all BGCs of a given family or singleton, in addition to each HG's predicted annotation and the frequency with which all proteins in that HG are assigned that annotation (in brackets)
BGC family ID	CO-OCCUR clusterID	predicted SM class	cluster composition (in homolog groups)
family1_s18	Bysci1_c45	DMAT+NRPS	MCL000040,MCL000248,MCL000248,MCL000423,MCL004929,MCL005941,MCL006021,MCL007003,MCL008443,MCL008918,MCL009381,MCL009714,MCL010010,MCL010107,MCL011362,MCL011477,MCL011563,MCL012605,MCL016913,
family1_s18	Zoprh1_c55	DMAT+NRPS	MCL000040,MCL000248,MCL000423,MCL004929,MCL005941,MCL006021,MCL007003,MCL008918,MCL009381,MCL009714,MCL010010,MCL010107,MCL011362,MCL011563,MCL012133,MCL012605,MCL014271,MCL016913,
#family1_s18	summary	DMAT+NRPS	MCL000040 abc transporter transmembrane region (0.504),MCL000248 fungal trichothecene efflux pump (tri12) (0.490),MCL000423 pyridine nucleotide-disulphide oxidoreductase (0.526),MCL004929 aminotransferase class i and ii (1.000),MCL005941 condensation domain (0.607),MCL006021 cytochrome p450 (1.000),MCL007003 na (1.000),MCL008443 dipeptidase (0.959),MCL008918 glutathione s-transferase (1.000),MCL0…
family2_s17	Aaoar1_c33	DMAT+NRPS	MCL000040,MCL000248,MCL000423,MCL004929,MCL005941,MCL006021,MCL007003,MCL008936,MCL009381,MCL009714,MCL010010,MCL010107,MCL011362,MCL011563,MCL012133,MCL012605,MCL014271,
family2_s17	Karrh1_c34	DMAT+NRPS	MCL000040,MCL000248,MCL000423,MCL004929,MCL005941,MCL006021,MCL007003,MCL008918,MCL009381,MCL009714,MCL010010,MCL010107,MCL011362,MCL011528,MCL011563,MCL012605,MCL014271,
family2_s17	Polfu1_c10	DMAT+NRPS	MCL000040,MCL000248,MCL000423,MCL004929,MCL005941,MCL006021,MCL007003,MCL008918,MCL009381,MCL009714,MCL010010,MCL011563,MCL012133,MCL012605,MCL014271,MCL016913,
family2_s17	Stasp1_c32	DMAT+NRPS	MCL000040,MCL000248,MCL000423,MCL004929,MCL005941,MCL006021,MCL007003,MCL008918,MCL009381,MCL009714,MCL010010,MCL010107,MCL011362,MCL011563,MCL012133,MCL012605,MCL014271,
#family2_s17	summary	DMAT+NRPS	MCL000040 abc transporter transmembrane region (0.504),MCL000248 fungal trichothecene efflux pump (tri12) (0.490),MCL000423 pyridine nucleotide-disulphide oxidoreductase (0.526),MCL004929 aminotransferase class i and ii (1.000),MCL005941 condensation domain (0.607),MCL006021 cytochrome p450 (1.000),MCL007003 na (1.000),MCL008918 glutathione s-transferase (1.000),MCL008936 sugar (and other) transp…
family3_s15	Cocsa1_c20	DMAT+NRPS	MCL000040,MCL000423,MCL004929,MCL005941,MCL005941,MCL006021,MCL007271,MCL008443,MCL008918,MCL008918,MCL009381,MCL009714,MCL010107,MCL011563,MCL012133,MCL012133,MCL012605,
family3_s15	Lopnu1_c50	DMAT+NRPS	MCL000040,MCL000423,MCL004929,MCL005941,MCL006021,MCL007271,MCL008443,MCL008918,MCL009381,MCL009714,MCL010107,MCL012133,MCL012605,MCL014680,MCL020921,
family3_s15	Phycit1_c4	DMAT+NRPS	MCL000040,MCL000423,MCL004929,MCL005941,MCL005941,MCL006021,MCL007271,MCL008443,MCL008918,MCL008918,MCL009381,MCL009714,MCL010107,MCL011563,MCL011563,MCL012133,MCL012133,MCL012605,
#family3_s15	summary	DMAT+NRPS	MCL000040 abc transporter transmembrane region (0.504),MCL000423 pyridine nucleotide-disulphide oxidoreductase (0.526),MCL004929 aminotransferase class i and ii (1.000),MCL005941 condensation domain (0.607),MCL006021 cytochrome p450 (1.000),MCL007271 o-methyltransferase (1.000),MCL008443 dipeptidase (0.959),MCL008918 glutathione s-transferase (1.000),MCL009381 na (1.000),MCL009714 o-methyltransfe…
family4_s15	Lenfl1_c45	DMAT+NRPS	MCL000040,MCL000248,MCL000423,MCL004929,MCL005941,MCL006021,MCL007003,MCL008918,MCL009381,MCL009714,MCL011362,MCL011563,MCL012133,MCL012605,MCL016913,
family4_s15	Perma1_c71	DMAT+NRPS	MCL000040,MCL000248,MCL000423,MCL004929,MCL005941,MCL006021,MCL007003,MCL008918,MCL009381,MCL009714,MCL011362,MCL011563,MCL012133,MCL012605,MCL016913,
family4_s15	Wesor1_c27	DMAT+NRPS	MCL000040,MCL000248,MCL000423,MCL004929,MCL005941,MCL006021,MCL007003,MCL008918,MCL009381,MCL009714,MCL011362,MCL011563,MCL012133,MCL012605,MCL016913,
#family4_s15	summary	DMAT+NRPS	MCL000040 abc transporter transmembrane region (0.504),MCL000248 fungal trichothecene efflux pump (tri12) (0.490),MCL000423 pyridine nucleotide-disulphide oxidoreductase (0.526),MCL004929 aminotransferase class i and ii (1.000),MCL005941 condensation domain (0.607),MCL006021 cytochrome p450 (1.000),MCL007003 na (1.000),MCL008918 glutathione s-transferase (1.000),MCL009381 na (1.000),MCL009714 o-m…
family5_s14	Cenge3_c10	DMAT+NRPS	MCL000423,MCL004929,MCL005204,MCL005941,MCL006021,MCL007003,MCL008443,MCL008918,MCL009381,MCL011477,MCL011528,MCL012606,MCL013023,
family5_s14	Glost2_c35	DMAT+NRPS	MCL000423,MCL004929,MCL005204,MCL005941,MCL006021,MCL007003,MCL008443,MCL008918,MCL009381,MCL011477,MCL011528,MCL012606,MCL013023,
family5_s14	Leppa1_c26	DMAT+NRPS	MCL004929,MCL005204,MCL005941,MCL006021,MCL007003,MCL008443,MCL008918,MCL009381,MCL011477,MCL011528,MCL012606,MCL013023,
family5_s14	Lopma1_c31	DMAT+NRPS	MCL004929,MCL005204,MCL005941,MCL006021,MCL007003,MCL008443,MCL008918,MCL009381,MCL010107,MCL011477,MCL011528,MCL012606,MCL012606,MCL013023,
family5_s14	Lopmy1_c14	DMAT+NRPS	MCL000423,MCL004929,MCL005204,MCL005941,MCL006021,MCL007003,MCL008443,MCL008918,MCL009381,MCL011477,MCL011528,MCL012606,MCL013023,
family5_s14	Masph1_c8	DMAT+NRPS	MCL000002,MCL000423,MCL004929,MCL005204,MCL005941,MCL006021,MCL007003,MCL008443,MCL008918,MCL009381,MCL011477,MCL011528,MCL012606,MCL013023,
family5_s14	Mytre1_c23	DMAT+NRPS	MCL000423,MCL004929,MCL005204,MCL005941,MCL006021,MCL007003,MCL008443,MCL008918,MCL009381,MCL011477,MCL011528,MCL012606,MCL013023,
family5_s14	Plesi1_c26	DMAT+NRPS	MCL004929,MCL005204,MCL005941,MCL006021,MCL007003,MCL008443,MCL008918,MCL009381,MCL010107,MCL011477,MCL011528,MCL012606,MCL013023,
#family5_s14	summary	DMAT+NRPS	MCL000002 kinesin light chain (0.546),MCL000423 pyridine nucleotide-disulphide oxidoreductase (0.526),MCL004929 aminotransferase class i and ii (1.000),MCL005204 tryptophan dimethylallyltransferase (0.734),MCL005941 condensation domain (0.607),MCL006021 cytochrome p450 (1.000),MCL007003 na (1.000),MCL008443 dipeptidase (0.959),MCL008918 glutathione s-transferase (1.000),MCL009381 na (1.000),MCL01…
family6_s14	Delst1_c16	PKS	MCL000016,MCL000017,MCL000494,MCL006196,MCL007510,MCL008172,MCL008476,MCL009261,MCL009378,MCL010506,MCL010563,MCL011043,MCL011480,MCL013726,
family6_s14	Lopnu1_c58	PKS	MCL000016,MCL000017,MCL000494,MCL006196,MCL007510,MCL008172,MCL008476,MCL009261,MCL009378,MCL010563,MCL011043,MCL011480,
#family6_s14	summary	PKS	MCL000016 efflux pump (0.416),MCL000017 polyketide synthase (0.794),MCL000494 hypa-like protein (1.000),MCL006196 na (1.000),MCL007510 na (0.500),MCL008172 na (1.000),MCL008476 metallo-beta-lactamase domain protein (0.882),MCL009261 domain of unknown function (duf1772) (1.000),MCL009378 transcription factor (1.000),MCL010506 unknown,MCL010563 methyltransferase domain (1.000),MCL011043 kr domain (…
family7_s14	Dotsy1_c20	DMAT+PKS	MCL000017,MCL000017,MCL000279,MCL000494,MCL003499,MCL004314,MCL005204,MCL006196,MCL007510,MCL008172,MCL008476,MCL009378,MCL011043,MCL011218,MCL011480,
family7_s14	Lenfl1_c17	DMAT+PKS	MCL000017,MCL000279,MCL000494,MCL005204,MCL006196,MCL007510,MCL008172,MCL008476,MCL009378,MCL011043,MCL011218,MCL011480,
#family7_s14	summary	DMAT+PKS	MCL000017 polyketide synthase (0.794),MCL000279 kr domain (0.942),MCL000494 hypa-like protein (1.000),MCL003499 component of the swr1 complex which mediates the atp- dependent exchange of histone h2a for the h2a variant hzt1 leading to transcriptional regulation of selected genes by chromatin remodeling. involved in chromosome stability (1.000),MCL004314 mn2 homeostasis protein (per1) (1.000),MCL…
family8_s13	Clael1_c1	PKS-Like	MCL000147,MCL000209,MCL000275,MCL000369,MCL000442,MCL001516,MCL004231,MCL005176,MCL007012,MCL007865,MCL009964,
family8_s13	Cocca1_c5	PKS-Like	MCL000147,MCL000209,MCL000275,MCL000369,MCL001516,MCL004231,MCL005176,MCL007012,MCL007865,MCL008112,MCL009964,MCL018315,
family8_s13	CocheC5_3_c9	PKS-Like	MCL000147,MCL000209,MCL000275,MCL000369,MCL000442,MCL001516,MCL004231,MCL005176,MCL007012,MCL007865,MCL008112,MCL009964,MCL018315,
family8_s13	Coclu2_c22	PKS-Like	MCL000147,MCL000209,MCL000275,MCL000369,MCL000442,MCL001516,MCL004231,MCL005176,MCL007012,MCL007865,MCL008112,MCL018315,
family8_s13	Cocmi1_c31	PKS-Like	MCL000147,MCL000209,MCL000275,MCL000369,MCL000442,MCL001516,MCL004231,MCL005176,MCL007012,MCL007865,MCL008112,MCL009964,MCL018315,
family8_s13	Cocsa1_c7	PKS-Like	MCL000209,MCL000275,MCL000369,MCL000442,MCL001516,MCL004231,MCL005176,MCL007012,MCL007865,MCL008112,MCL009964,MCL018315,
family8_s13	Cocvi1_c2	PKS-Like	MCL000147,MCL000209,MCL000275,MCL000369,MCL000442,MCL001516,MCL004231,MCL005176,MCL007012,MCL007865,MCL008112,MCL009964,MCL018315,
family8_s13	Pyrtr1_c32	PKS-Like	MCL000147,MCL000209,MCL000275,MCL000369,MCL001516,MCL003499,MCL004231,MCL005176,MCL005516,MCL007012,MCL007865,MCL009964,MCL018315,
family8_s13	Settu1_c34	PKS-Like	MCL000147,MCL000209,MCL000275,MCL000369,MCL000442,MCL001516,MCL004231,MCL005176,MCL007012,MCL007865,MCL008112,MCL009964,MCL018315,
#family8_s13	summary	PKS-Like	MCL000147 nadh flavin oxidoreductase nadh oxidase family protein (1.000),MCL000209 fatty acid synthase (0.901),MCL000275 fatty acid synthase (0.917),MCL000369 cytochrome p450 (1.000),MCL000442 o-methyltransferase (0.992),MCL001516 nuclear envelope protein brr6 (1.000),MCL003499 component of the swr1 complex which mediates the atp- dependent exchange of histone h2a for the h2a variant hzt1 leading…
family9_s13	Bysci1_c18	PKS-Like	MCL000147,MCL000179,MCL000209,MCL000275,MCL000369,MCL001516,MCL003499,MCL004231,MCL004314,MCL005176,MCL007012,MCL007865,MCL014655,
family9_s13	Maseb1_c16	PKS-Like	MCL000147,MCL000209,MCL000275,MCL000369,MCL001516,MCL003499,MCL004231,MCL004314,MCL005176,MCL007012,MCL007865,MCL014655,
#family9_s13	summary	PKS-Like	MCL000147 nadh flavin oxidoreductase nadh oxidase family protein (1.000),MCL000179 isoamyl alcohol oxidase (0.591),MCL000209 fatty acid synthase (0.901),MCL000275 fatty acid synthase (0.917),MCL000369 cytochrome p450 (1.000),MCL001516 nuclear envelope protein brr6 (1.000),MCL003499 component of the swr1 complex which mediates the atp- dependent exchange of histone h2a for the h2a variant hzt1 lea…
family10_s13	Cocca1_c9	PKS	MCL000003,MCL000017,MCL000279,MCL001698,MCL006196,MCL007510,MCL008172,MCL008476,MCL009710,MCL010506,MCL011043,MCL013726,MCL013886,
family10_s13	CocheC5_3_c33	PKS	MCL000003,MCL000017,MCL000279,MCL001698,MCL006196,MCL007510,MCL008172,MCL008476,MCL009710,MCL010506,MCL011043,MCL013726,MCL013886,
family10_s13	Coclu2_c32	PKS	MCL000003,MCL000017,MCL000279,MCL001698,MCL006196,MCL007510,MCL008172,MCL008476,MCL009710,MCL010506,MCL011043,MCL013726,MCL013886,
family10_s13	Cocmi1_c33	PKS	MCL000003,MCL000017,MCL000279,MCL001698,MCL006196,MCL007510,MCL008172,MCL008476,MCL009710,MCL010506,MCL011043,MCL013726,MCL013886,
family10_s13	Cocsa1_c43	PKS	MCL000003,MCL000017,MCL000279,MCL001698,MCL006196,MCL007510,MCL008172,MCL008476,MCL009710,MCL010506,MCL011043,MCL013726,MCL013886,
family10_s13	Cocvi1_c27	PKS	MCL000003,MCL000017,MCL000279,MCL001698,MCL006196,MCL007510,MCL008172,MCL008476,MCL009710,MCL010506,MCL011043,MCL013726,MCL013886,
family10_s13	Photr1_c14	PKS	MCL000003,MCL000017,MCL001698,MCL006196,MCL007510,MCL008172,MCL008476,MCL009710,MCL010506,MCL011043,MCL013726,MCL013886,
family10_s13	Pyrsp1_c15	PKS	MCL000003,MCL000017,MCL001698,MCL006196,MCL007510,MCL008172,MCL008476,MCL009710,MCL010506,MCL011043,MCL013726,MCL013886,
family10_s13	Setho1_c5	PKS	MCL000003,MCL000017,MCL001698,MCL006196,MCL007510,MCL008172,MCL008476,MCL009710,MCL010506,MCL011043,MCL013726,MCL013886,
family10_s13	Settu1_c11	PKS	MCL000003,MCL000017,MCL000279,MCL001698,MCL006196,MCL007510,MCL008172,MCL008476,MCL009710,MCL010506,MCL011043,MCL013726,MCL013886,
#family10_s13	summary	PKS	MCL000003 (abc) transporter (0.370),MCL000017 polyketide synthase (0.794),MCL000279 kr domain (0.942),MCL001698 fad binding domain (1.000),MCL006196 na (1.000),MCL007510 na (0.500),MCL008172 na (1.000),MCL008476 metallo-beta-lactamase domain protein (0.882),MCL009710 conserved hypothetical protein (0.846),MCL010506 unknown,MCL011043 kr domain (1.000),MCL013726 scytalone dehydratase (1.000),MCL013…
family11_s13	Cocmi1_c15	PKS	MCL000017,MCL000494,MCL006196,MCL007115,MCL007510,MCL008172,MCL008476,MCL009261,MCL010563,MCL011043,MCL011310,MCL011480,MCL012068,
family11_s13	Cocsa1_c25	PKS	MCL000017,MCL000494,MCL006196,MCL007115,MCL007510,MCL008172,MCL008476,MCL009261,MCL010563,MCL011043,MCL011310,MCL011480,MCL012068,
#family11_s13	summary	PKS	MCL000017 polyketide synthase (0.794),MCL000494 hypa-like protein (1.000),MCL006196 na (1.000),MCL007115 na (0.870),MCL007510 na (0.500),MCL008172 na (1.000),MCL008476 metallo-beta-lactamase domain protein (0.882),MCL009261 domain of unknown function (duf1772) (1.000),MCL010563 methyltransferase domain (1.000),MCL011043 kr domain (1.000),MCL011310 major facilitator superfamily (1.000),MCL011480 f…
family12_s13	Delco1_c5	DMAT+NRPS	MCL000423,MCL004929,MCL005204,MCL005941,MCL006021,MCL008443,MCL008918,MCL009381,MCL009714,MCL010107,MCL011362,MCL011477,
family12_s13	Tryvi1_c21	DMAT+NRPS	MCL000423,MCL004929,MCL005204,MCL005941,MCL006021,MCL007003,MCL008443,MCL008918,MCL009381,MCL009714,MCL010107,MCL011477,MCL011528,
#family12_s13	summary	DMAT+NRPS	MCL000423 pyridine nucleotide-disulphide oxidoreductase (0.526),MCL004929 aminotransferase class i and ii (1.000),MCL005204 tryptophan dimethylallyltransferase (0.734),MCL005941 condensation domain (0.607),MCL006021 cytochrome p450 (1.000),MCL007003 na (1.000),MCL008443 dipeptidase (0.959),MCL008918 glutathione s-transferase (1.000),MCL009381 na (1.000),MCL009714 o-methyltransferase glim (1.000),…
family13_s13	Dotsy1_c18	NRPS+PKS-Like	MCL000005,MCL000006,MCL000147,MCL000209,MCL000275,MCL000369,MCL001038,MCL001516,MCL004231,MCL004766,MCL005176,MCL006480,MCL007865,
family13_s13	Lepmu1_c7	NRPS+PKS-Like	MCL000005,MCL000006,MCL000209,MCL000275,MCL000369,MCL001038,MCL001516,MCL001516,MCL004231,MCL005176,MCL007012,MCL007865,MCL012156,
family13_s13	Setho1_c32	NRPS+PKS-Like	MCL000005,MCL000006,MCL000209,MCL000275,MCL000369,MCL001038,MCL001516,MCL004231,MCL004766,MCL005176,MCL006480,MCL007012,MCL007865,
#family13_s13	summary	NRPS+PKS-Like	MCL000005 multidrug resistance protein (0.422),MCL000006 nonribosomal peptide synthase (0.257),MCL000147 nadh flavin oxidoreductase nadh oxidase family protein (1.000),MCL000209 fatty acid synthase (0.901),MCL000275 fatty acid synthase (0.917),MCL000369 cytochrome p450 (1.000),MCL001038 l-ornithine (1.000),MCL001516 nuclear envelope protein brr6 (1.000),MCL004231 conserved hypothetical protein (1…
family14_s12	Dotsy1_c6	DMAT+NRPS	MCL000002,MCL000193,MCL000423,MCL004929,MCL005941,MCL006021,MCL007003,MCL008918,MCL009381,MCL009714,MCL014680,MCL020921,
family14_s12	Elsamp1_c11	DMAT+NRPS	MCL000016,MCL000423,MCL004929,MCL005941,MCL006021,MCL007003,MCL008443,MCL008918,MCL009381,MCL009714,MCL014680,MCL020921,
#family14_s12	summary	DMAT+NRPS	MCL000002 kinesin light chain (0.546),MCL000016 efflux pump (0.416),MCL000193 mfs gliotoxin efflux transporter glia (0.864),MCL000423 pyridine nucleotide-disulphide oxidoreductase (0.526),MCL004929 aminotransferase class i and ii (1.000),MCL005941 condensation domain (0.607),MCL006021 cytochrome p450 (1.000),MCL007003 na (1.000),MCL008443 dipeptidase (0.959),MCL008918 glutathione s-transferase (1…
family15_s12	Cocca1_c31	HYBRID+PKS	MCL000001,MCL000182,MCL007418,MCL008678,MCL010001,MCL010998,MCL012621,MCL014003,MCL014928,MCL018252,MCL018965,MCL019193,
family15_s12	CocheC5_3_c4	HYBRID+PKS	MCL000001,MCL000182,MCL007418,MCL008678,MCL010001,MCL010998,MCL012621,MCL014003,MCL014928,MCL018252,MCL018965,MCL019193,
family15_s12	Cocsa1_c10	HYBRID+PKS	MCL000001,MCL000182,MCL007418,MCL008678,MCL010001,MCL010998,MCL012621,MCL014003,MCL014928,MCL018252,MCL018965,
family15_s12	Cocvi1_c38	HYBRID+PKS	MCL000001,MCL000182,MCL007418,MCL008678,MCL010001,MCL010998,MCL012621,MCL014003,MCL014928,MCL018252,MCL018965,MCL019193,
#family15_s12	summary	HYBRID+PKS	MCL000001 polyketide synthase (0.701),MCL000182 major facilitator superfamily (0.669),MCL007418 2og-fe(ii) oxygenase superfamily (1.000),MCL008678 thioesterase domain (0.684),MCL010001 cytochrome p450 (1.000),MCL010998 pks_at (1.000),MCL012621 major facilitator superfamily (1.000),MCL014003 monooxygenase (1.000),MCL014928 threonine aldolase (1.000),MCL018252 unknown,MCL018965 cytochrome p450 (1.0…
family16_s12	Cocca1_c37	PKS	MCL000001,MCL000001,MCL000017,MCL000466,MCL000843,MCL007483,MCL009662,MCL010808,MCL011141,MCL012404,MCL012875,MCL012875,MCL017784,MCL020997,
family16_s12	Cocmi1_c1	PKS	MCL000001,MCL000001,MCL000017,MCL000466,MCL000843,MCL007483,MCL009662,MCL010808,MCL011141,MCL012404,MCL012875,MCL012875,MCL017784,MCL020997,
family16_s12	Cocvi1_c7	PKS	MCL000001,MCL000001,MCL000017,MCL000466,MCL000843,MCL010808,MCL011141,MCL012404,MCL012875,MCL012875,MCL017784,MCL020997,
#family16_s12	summary	PKS	MCL000001 polyketide synthase (0.701),MCL000017 polyketide synthase (0.794),MCL000466 lanosterol synthase (0.912),MCL000843 fad binding domain (0.898),MCL007483 na (0.780),MCL009662 cytochrome p450 (1.000),MCL010808 nadph-dependent fmn reductase (0.607),MCL011141 berberine and berberine like (0.923),MCL012404 ubia prenyltransferase family (1.000),MCL012875 na (0.722),MCL017784 fad binding domain …
family17_s12	Cloaq1_c41	DMAT+NRPS	MCL004929,MCL005204,MCL005941,MCL007003,MCL008443,MCL008918,MCL009381,MCL010107,MCL011477,MCL011528,MCL012606,MCL013023,
family17_s12	Masph1_c2	DMAT+NRPS	MCL000109,MCL004929,MCL005204,MCL005941,MCL007003,MCL008918,MCL009381,MCL010107,MCL011477,MCL011528,MCL012606,MCL013023,
#family17_s12	summary	DMAT+NRPS	MCL000109 major facilitator superfamily (0.516),MCL004929 aminotransferase class i and ii (1.000),MCL005204 tryptophan dimethylallyltransferase (0.734),MCL005941 condensation domain (0.607),MCL007003 na (1.000),MCL008443 dipeptidase (0.959),MCL008918 glutathione s-transferase (1.000),MCL009381 na (1.000),MCL010107 cytochrome p450 (1.000),MCL011477 mfs toxin efflux pump (0.760),MCL011528 na (0.708…
family18_s11	Cucbe1_c28	PKS-Like	MCL000002,MCL000147,MCL000209,MCL000275,MCL000369,MCL001516,MCL004231,MCL005176,MCL005516,MCL007865,MCL012156,
family18_s11	Photr1_c1	PKS-Like	MCL000147,MCL000209,MCL000275,MCL000369,MCL000442,MCL001516,MCL004231,MCL005176,MCL007012,MCL007865,MCL012156,
#family18_s11	summary	PKS-Like	MCL000002 kinesin light chain (0.546),MCL000147 nadh flavin oxidoreductase nadh oxidase family protein (1.000),MCL000209 fatty acid synthase (0.901),MCL000275 fatty acid synthase (0.917),MCL000369 cytochrome p450 (1.000),MCL000442 o-methyltransferase (0.992),MCL001516 nuclear envelope protein brr6 (1.000),MCL004231 conserved hypothetical protein (1.000),MCL005176 inherit from cog: endonuclease ex…
family19_s11	CocheC5_3_c44	PKS	MCL000001,MCL000357,MCL000374,MCL000513,MCL000969,MCL006445,MCL006953,MCL009536,MCL015297,MCL016644,MCL017388,
family19_s11	Cocsa1_c41	PKS	MCL000001,MCL000357,MCL000374,MCL000513,MCL000969,MCL006445,MCL006953,MCL009536,MCL015297,MCL016644,MCL017388,
family19_s11	Cocvi1_c4	PKS	MCL000001,MCL000357,MCL000374,MCL000513,MCL000969,MCL006445,MCL006953,MCL009536,MCL015297,MCL016644,MCL017388,
#family19_s11	summary	PKS	MCL000001 polyketide synthase (0.701),MCL000357 polyketide synthase (0.868),MCL000374 gaba permease (0.868),MCL000513 dehalogenase (0.796),MCL000969 transporter (0.960),MCL006445 zinc-binding oxidoreductase cipb (1.000),MCL006953 trichothecene 3-o-acetyltransferase (0.985),MCL009536 transcription factor (0.750),MCL015297 na (1.000),MCL016644 nadph-dependent methylglyoxal reductase gre2 (1.000),MC…
family20_s11	Aurpu_var_sub1_c11	PKS	MCL000001,MCL000244,MCL000357,MCL006953,MCL008790,MCL009536,MCL010298,MCL011183,MCL013512,MCL013861,
family20_s11	Zasce1_c15	PKS	MCL000001,MCL000244,MCL000357,MCL006445,MCL006953,MCL007449,MCL007449,MCL009536,MCL009536,MCL010298,MCL011183,MCL013512,MCL013861,
#family20_s11	summary	PKS	MCL000001 polyketide synthase (0.701),MCL000244 cytochrome p450 (1.000),MCL000357 polyketide synthase (0.868),MCL006445 zinc-binding oxidoreductase cipb (1.000),MCL006953 trichothecene 3-o-acetyltransferase (0.985),MCL007449 fad binding domain protein (1.000),MCL008790 2og-fe(ii) oxygenase superfamily (0.500),MCL009536 transcription factor (0.750),MCL010298 na (1.000),MCL011183 salicylate hydroxy…
family21_s11	Cocvi1_c1	DMAT+NRPS	MCL000423,MCL004929,MCL005941,MCL006021,MCL007003,MCL008443,MCL008918,MCL009381,MCL009714,MCL013023,
family21_s11	Rhili1_c14	DMAT+NRPS	MCL000005,MCL000423,MCL004929,MCL005941,MCL006021,MCL007003,MCL008443,MCL008918,MCL009381,MCL009714,
family21_s11	Wesor1_c10	DMAT+NRPS	MCL000005,MCL000423,MCL004929,MCL005941,MCL006021,MCL007003,MCL008443,MCL008918,MCL009381,MCL009714,MCL011528,
#family21_s11	summary	DMAT+NRPS	MCL000005 multidrug resistance protein (0.422),MCL000423 pyridine nucleotide-disulphide oxidoreductase (0.526),MCL004929 aminotransferase class i and ii (1.000),MCL005941 condensation domain (0.607),MCL006021 cytochrome p450 (1.000),MCL007003 na (1.000),MCL008443 dipeptidase (0.959),MCL008918 glutathione s-transferase (1.000),MCL009381 na (1.000),MCL009714 o-methyltransferase glim (1.000),MCL0115…
family22_s11	Cocsa1_c30	PKS	MCL000001,MCL000017,MCL000466,MCL000843,MCL010808,MCL012404,MCL012875,MCL017784,MCL020997,
family22_s11	Dotsy1_c26	PKS	MCL000001,MCL000003,MCL000017,MCL000466,MCL000843,MCL007418,MCL010808,MCL012404,MCL012875,MCL012875,MCL017784,MCL020997,
#family22_s11	summary	PKS	MCL000001 polyketide synthase (0.701),MCL000003 (abc) transporter (0.370),MCL000017 polyketide synthase (0.794),MCL000466 lanosterol synthase (0.912),MCL000843 fad binding domain (0.898),MCL007418 2og-fe(ii) oxygenase superfamily (1.000),MCL010808 nadph-dependent fmn reductase (0.607),MCL012404 ubia prenyltransferase family (1.000),MCL012875 na (0.722),MCL017784 fad binding domain (0.750),MCL0209…
family23_s11	Aaoar1_c23	DMAT+PKS	MCL000017,MCL000279,MCL000494,MCL005204,MCL006196,MCL007510,MCL008172,MCL008476,MCL009378,MCL011043,MCL011218,
family23_s11	Cerzm1_c16	DMAT+PKS	MCL000017,MCL000279,MCL000494,MCL005204,MCL006196,MCL007510,MCL008172,MCL008476,MCL009261,MCL011218,MCL011480,
#family23_s11	summary	DMAT+PKS	MCL000017 polyketide synthase (0.794),MCL000279 kr domain (0.942),MCL000494 hypa-like protein (1.000),MCL005204 tryptophan dimethylallyltransferase (0.734),MCL006196 na (1.000),MCL007510 na (0.500),MCL008172 na (1.000),MCL008476 metallo-beta-lactamase domain protein (0.882),MCL009261 domain of unknown function (duf1772) (1.000),MCL009378 transcription factor (1.000),MCL011043 kr domain (1.000),MC…
family24_s11	Mycgr3_c8	DMAT+NRPS+PKS	MCL000001,MCL000423,MCL004929,MCL005941,MCL006021,MCL008918,MCL009381,MCL009714,MCL014680,
family24_s11	Zymps1_c6	DMAT+NRPS+PKS	MCL000001,MCL000423,MCL004929,MCL005941,MCL006021,MCL008443,MCL008918,MCL009381,MCL009714,MCL014680,MCL020921,
#family24_s11	summary	DMAT+NRPS+PKS	MCL000001 polyketide synthase (0.701),MCL000423 pyridine nucleotide-disulphide oxidoreductase (0.526),MCL004929 aminotransferase class i and ii (1.000),MCL005941 condensation domain (0.607),MCL006021 cytochrome p450 (1.000),MCL008443 dipeptidase (0.959),MCL008918 glutathione s-transferase (1.000),MCL009381 na (1.000),MCL009714 o-methyltransferase glim (1.000),MCL014680 cytochrome p450 (0.538),MCL…
family25_s10	Melpu1_c24	PKS	MCL000001,MCL000357,MCL000357,MCL000969,MCL006953,MCL007449,MCL009536,MCL009935,MCL011183,MCL013512,
family25_s10	Perma1_c40	HYBRID+PKS	MCL000001,MCL000357,MCL000969,MCL006953,MCL007449,MCL009536,MCL009935,MCL010998,MCL011183,MCL013512,
family25_s10	Zoprh1_c32	PKS	MCL000001,MCL000357,MCL000969,MCL006953,MCL007449,MCL009536,MCL009935,MCL011183,MCL013512,
#family25_s10	summary	HYBRID+PKS	MCL000001 polyketide synthase (0.701),MCL000357 polyketide synthase (0.868),MCL000969 transporter (0.960),MCL006953 trichothecene 3-o-acetyltransferase (0.985),MCL007449 fad binding domain protein (1.000),MCL009536 transcription factor (0.750),MCL009935 nmra-like family (1.000),MCL010998 pks_at (1.000),MCL011183 salicylate hydroxylase (0.500),MCL013512 serine hydrolase (fsh1) (0.688)
family26_s10	Aaoar1_c1	NRPS	MCL000005,MCL000006,MCL000754,MCL005599,MCL006192,MCL008462,MCL008544,MCL008708,MCL011383,
family26_s10	Bimnz1_c39	NRPS	MCL000005,MCL000006,MCL000754,MCL005599,MCL006192,MCL008462,MCL008544,MCL008708,MCL011383,
family26_s10	Bysci1_c7	NRPS	MCL000005,MCL000006,MCL000754,MCL005599,MCL006192,MCL008462,MCL008544,MCL008708,MCL009708,MCL011383,
family26_s10	Karrh1_c19	NRPS	MCL000005,MCL000006,MCL000754,MCL005599,MCL006192,MCL008462,MCL008544,MCL008708,MCL011383,
family26_s10	Lopma1_c41	NRPS	MCL000005,MCL000006,MCL000754,MCL005599,MCL006192,MCL008462,MCL008544,MCL008708,MCL011383,
family26_s10	Maseb1_c18	NRPS	MCL000005,MCL000006,MCL000754,MCL005599,MCL006192,MCL008462,MCL008544,MCL008708,MCL009708,MCL011383,
family26_s10	Trepe1_c16	NRPS	MCL000005,MCL000006,MCL000754,MCL005599,MCL006192,MCL008462,MCL008544,MCL008708,MCL009708,MCL011383,
#family26_s10	summary	NRPS	MCL000005 multidrug resistance protein (0.422),MCL000006 nonribosomal peptide synthase (0.257),MCL000754 carboxypeptidase (1.000),MCL005599 siderophore biosynthesis (0.946),MCL006192 long-chain-fatty-acid-coa ligase (0.940),MCL008462 na (1.000),MCL008544 inherit from eunog: l-ornithine (1.000),MCL008708 na (1.000),MCL009708 acetyltransferase (gnat) family (1.000),MCL011383 na (1.000)
family27_s10	Amnli1_c34	NRPS+PKS-Like	MCL000006,MCL000023,MCL000209,MCL000275,MCL000318,MCL000700,MCL008297,MCL008785,MCL013159,MCL013878,
family27_s10	Linin1_c55	NRPS+PKS-Like	MCL000006,MCL000023,MCL000209,MCL000275,MCL000318,MCL000700,MCL008297,MCL008785,MCL013159,MCL013878,
family27_s10	Lopmy1_c17	NRPS+PKS-Like	MCL000006,MCL000023,MCL000209,MCL000275,MCL000318,MCL000700,MCL008297,MCL008785,MCL013159,MCL013878,
family27_s10	Lopnu1_c48	NRPS+PKS-Like	MCL000006,MCL000023,MCL000209,MCL000275,MCL000318,MCL000700,MCL008297,MCL008785,MCL013159,MCL013878,
family27_s10	Melpu1_c3	NRPS+PKS-Like	MCL000006,MCL000023,MCL000209,MCL000275,MCL000318,MCL000700,MCL008297,MCL008785,MCL013159,MCL013878,
family27_s10	Mytre1_c33	NRPS+PKS-Like	MCL000006,MCL000023,MCL000209,MCL000275,MCL000318,MCL000700,MCL008297,MCL008785,MCL013159,MCL013878,
family27_s10	Pyrsp1_c36	NRPS+PKS-Like	MCL000006,MCL000023,MCL000209,MCL000275,MCL000318,MCL000700,MCL008297,MCL008785,MCL013159,MCL013878,
family27_s10	Setho1_c27	NRPS+PKS-Like	MCL000006,MCL000023,MCL000209,MCL000275,MCL000318,MCL000700,MCL008297,MCL008785,MCL013159,MCL013878,
family27_s10	Stano2_c7	NRPS+PKS-Like	MCL000006,MCL000023,MCL000209,MCL000275,MCL000318,MCL000700,MCL008297,MCL008785,MCL013159,MCL013878,
family27_s10	Stasp1_c27	NRPS+PKS-Like	MCL000006,MCL000023,MCL000209,MCL000275,MCL000318,MCL000700,MCL008297,MCL008785,MCL013159,MCL013878,
family27_s10	Zoprh1_c39	NRPS+PKS-Like	MCL000006,MCL000023,MCL000209,MCL000275,MCL000318,MCL000700,MCL008297,MCL008785,MCL013159,MCL013878,
#family27_s10	summary	NRPS+PKS-Like	MCL000006 nonribosomal peptide synthase (0.257),MCL000023 abc multidrug transporter (0.763),MCL000209 fatty acid synthase (0.901),MCL000275 fatty acid synthase (0.917),MCL000318 cytochrome p450 (0.800),MCL000700 rta1 domain protein (1.000),MCL008297 na (1.000),MCL008785 cytochrome p450 (1.000),MCL013159 branched-chain amino acid aminotransferase (1.000),MCL013878 na (1.000)
family28_s10	Linin1_c30	PKS	MCL000017,MCL000193,MCL000494,MCL006800,MCL007115,MCL007271,MCL011280,MCL012348,MCL012578,
family28_s10	Melpu1_c2	PKS	MCL000017,MCL000193,MCL000494,MCL000706,MCL006800,MCL007115,MCL007271,MCL011280,MCL012348,MCL012578,
#family28_s10	summary	PKS	MCL000017 polyketide synthase (0.794),MCL000193 mfs gliotoxin efflux transporter glia (0.864),MCL000494 hypa-like protein (1.000),MCL000706 inherit from cog: hydrolase (0.699),MCL006800 o-methyltransferase (1.000),MCL007115 na (0.870),MCL007271 o-methyltransferase (1.000),MCL011280 fungal zn(2)-cys(6) binuclear cluster domain (1.000),MCL012348 na (0.842),MCL012578 cytochrome p450 (1.000)
family29_s10	Altal1_c26	PKS-Like	MCL000147,MCL000209,MCL000275,MCL000369,MCL001516,MCL004231,MCL005176,MCL007012,MCL007865,MCL009964,
family29_s10	Altbr1_c1	PKS-Like	MCL000147,MCL000209,MCL000209,MCL000275,MCL000369,MCL001516,MCL004231,MCL005176,MCL007012,MCL007865,
#family29_s10	summary	PKS-Like	MCL000147 nadh flavin oxidoreductase nadh oxidase family protein (1.000),MCL000209 fatty acid synthase (0.901),MCL000275 fatty acid synthase (0.917),MCL000369 cytochrome p450 (1.000),MCL001516 nuclear envelope protein brr6 (1.000),MCL004231 conserved hypothetical protein (1.000),MCL005176 inherit from cog: endonuclease exonuclease phosphatase (1.000),MCL007012 domain of unknown function (duf3328)…
family30_s9	Cucbe1_c31	DMAT+NRPS	MCL000248,MCL005009,MCL005941,MCL006021,MCL006450,MCL007382,MCL010331,MCL014851,
family30_s9	Delco1_c16	DMAT+NRPS	MCL000248,MCL005009,MCL005941,MCL006021,MCL006450,MCL007382,MCL010331,MCL014851,
family30_s9	Lopmy1_c7	DMAT+NRPS	MCL000248,MCL005009,MCL005941,MCL006021,MCL006450,MCL007382,MCL010331,MCL014851,
family30_s9	Mytre1_c1	DMAT+NRPS	MCL000248,MCL005009,MCL005941,MCL006021,MCL006450,MCL007382,MCL010331,MCL014851,
family30_s9	Parsp1_c31	DMAT+NRPS	MCL000248,MCL005009,MCL005941,MCL006021,MCL006450,MCL006450,MCL007382,MCL010331,MCL014851,
family30_s9	Pyrsp1_c16	DMAT+NRPS	MCL000248,MCL005009,MCL005941,MCL006021,MCL006450,MCL007382,MCL010331,MCL014851,
family30_s9	Zoprh1_c56	DMAT+NRPS	MCL000002,MCL000248,MCL005009,MCL005941,MCL006021,MCL006450,MCL007382,MCL010331,MCL014851,
#family30_s9	summary	DMAT+NRPS	MCL000002 kinesin light chain (0.546),MCL000248 fungal trichothecene efflux pump (tri12) (0.490),MCL005009 fad binding domain (0.880),MCL005941 condensation domain (0.607),MCL006021 cytochrome p450 (1.000),MCL006450 fad binding domain (0.987),MCL007382 nmra-like family (1.000),MCL010331 fungal_trans (0.967),MCL014851 na (1.000)
family31_s9	Macph1_c44	PKS	MCL000001,MCL000001,MCL000001,MCL000357,MCL000706,MCL006445,MCL006953,MCL009536,MCL011183,MCL016644,MCL017388,
family31_s9	Melpu1_c65	PKS	MCL000001,MCL000357,MCL006445,MCL006953,MCL009536,MCL011183,MCL016644,MCL017388,
family31_s9	Neopa1_c18	PKS	MCL000001,MCL000357,MCL006445,MCL006953,MCL009536,MCL011183,MCL016644,MCL017388,
#family31_s9	summary	PKS	MCL000001 polyketide synthase (0.701),MCL000357 polyketide synthase (0.868),MCL000706 inherit from cog: hydrolase (0.699),MCL006445 zinc-binding oxidoreductase cipb (1.000),MCL006953 trichothecene 3-o-acetyltransferase (0.985),MCL009536 transcription factor (0.750),MCL011183 salicylate hydroxylase (0.500),MCL016644 nadph-dependent methylglyoxal reductase gre2 (1.000),MCL017388 unknown
family32_s9	Aaoar1_c18	PKS-Like	MCL000209,MCL000275,MCL000369,MCL001516,MCL003499,MCL004231,MCL005176,MCL007012,MCL007012,MCL007865,
family32_s9	Lenfl1_c55	PKS-Like	MCL000209,MCL000275,MCL000369,MCL001516,MCL003499,MCL005176,MCL007012,MCL007865,
family32_s9	Polfu1_c33	PKS-Like	MCL000209,MCL000275,MCL000369,MCL001516,MCL004231,MCL005176,MCL007012,MCL007865,
#family32_s9	summary	PKS-Like	MCL000209 fatty acid synthase (0.901),MCL000275 fatty acid synthase (0.917),MCL000369 cytochrome p450 (1.000),MCL001516 nuclear envelope protein brr6 (1.000),MCL003499 component of the swr1 complex which mediates the atp- dependent exchange of histone h2a for the h2a variant hzt1 leading to transcriptional regulation of selected genes by chromatin remodeling. involved in chromosome stability (1.0…
family33_s9	Ampqui1_c8	NRPS	MCL000005,MCL000006,MCL005599,MCL006192,MCL007738,MCL008544,MCL009708,MCL015811,
family33_s9	Clael1_c29	NRPS	MCL000005,MCL000006,MCL005599,MCL006192,MCL007738,MCL008544,MCL009708,MCL015811,
family33_s9	Decga1_c3	NRPS	MCL000005,MCL000006,MCL005599,MCL006192,MCL007738,MCL008544,MCL009708,MCL015811,
family33_s9	Photr1_c27	NRPS	MCL000005,MCL000006,MCL005599,MCL006192,MCL007738,MCL008544,MCL009708,MCL015811,
family33_s9	Stasp1_c17	NRPS	MCL000002,MCL000005,MCL000006,MCL005599,MCL006192,MCL007738,MCL008544,MCL009708,MCL015811,
#family33_s9	summary	NRPS	MCL000002 kinesin light chain (0.546),MCL000005 multidrug resistance protein (0.422),MCL000006 nonribosomal peptide synthase (0.257),MCL005599 siderophore biosynthesis (0.946),MCL006192 long-chain-fatty-acid-coa ligase (0.940),MCL007738 common central domain of tyrosinase (1.000),MCL008544 inherit from eunog: l-ornithine (1.000),MCL009708 acetyltransferase (gnat) family (1.000),MCL015811 unknown
family34_s9	Altbr1_c2	NRPS	MCL000002,MCL000005,MCL000006,MCL001038,MCL004314,MCL004766,MCL005516,MCL006480,
family34_s9	Cocmi1_c30	NRPS	MCL000005,MCL000006,MCL001038,MCL003499,MCL004314,MCL004766,MCL005516,MCL006480,
family34_s9	Decga1_c12	NRPS	MCL000002,MCL000005,MCL000006,MCL001038,MCL003499,MCL004314,MCL004766,MCL005516,MCL006480,
family34_s9	Settu1_c35	NRPS	MCL000005,MCL000006,MCL001038,MCL003499,MCL004314,MCL004766,MCL005516,MCL006480,
#family34_s9	summary	NRPS	MCL000002 kinesin light chain (0.546),MCL000005 multidrug resistance protein (0.422),MCL000006 nonribosomal peptide synthase (0.257),MCL001038 l-ornithine (1.000),MCL003499 component of the swr1 complex which mediates the atp- dependent exchange of histone h2a for the h2a variant hzt1 leading to transcriptional regulation of selected genes by chromatin remodeling. involved in chromosome stability…
family35_s8	CocheC5_3_c28	PKS	MCL000357,MCL007445,MCL007449,MCL008473,MCL011032,MCL013160,MCL014493,MCL015914,
family35_s8	Cocmi1_c35	PKS	MCL000357,MCL007445,MCL007449,MCL008473,MCL011032,MCL013160,MCL014493,MCL015914,
family35_s8	Didex1_c15	PKS	MCL000357,MCL007445,MCL007449,MCL008473,MCL011032,MCL013160,MCL014493,MCL015914,
family35_s8	Lizem1_c10	PKS	MCL000357,MCL007445,MCL007449,MCL008473,MCL011032,MCL013160,MCL014493,MCL015914,
family35_s8	Pyrtr1_c31	PKS	MCL000357,MCL007445,MCL007449,MCL008473,MCL011032,MCL013160,MCL014493,MCL015914,
family35_s8	Pyrtt1_c20	PKS	MCL000357,MCL007445,MCL007449,MCL008473,MCL011032,MCL013160,MCL014493,MCL015914,
family35_s8	Settu1_c24	PKS	MCL000357,MCL007445,MCL007449,MCL008473,MCL011032,MCL013160,MCL014493,MCL015914,
#family35_s8	summary	PKS	MCL000357 polyketide synthase (0.868),MCL007445 amidohydrolase (1.000),MCL007449 fad binding domain protein (1.000),MCL008473 kr domain (0.940),MCL011032 cytochrome p450 (1.000),MCL013160 cytochrome p450 (1.000),MCL014493 catechol o-methyltransferase (1.000),MCL015914 gal4 (1.000)
family36_s8	Amnli1_c24	PKS+PKS-Like	MCL000017,MCL000176,MCL000209,MCL000275,MCL008172,MCL009261,MCL009973,
family36_s8	Bysci1_c15	PKS+PKS-Like	MCL000017,MCL000176,MCL000209,MCL000275,MCL008172,MCL009261,MCL009973,
family36_s8	Perma1_c79	PKS+PKS-Like	MCL000017,MCL000176,MCL000209,MCL000275,MCL008172,MCL009261,MCL009378,MCL009973,
family36_s8	Veren1_c15	PKS+PKS-Like	MCL000017,MCL000176,MCL000209,MCL000275,MCL008172,MCL009261,MCL009973,
#family36_s8	summary	PKS+PKS-Like	MCL000017 polyketide synthase (0.794),MCL000176 aflatoxin biosynthesis ketoreductase nor-1 (0.704),MCL000209 fatty acid synthase (0.901),MCL000275 fatty acid synthase (0.917),MCL008172 na (1.000),MCL009261 domain of unknown function (duf1772) (1.000),MCL009378 transcription factor (1.000),MCL009973 fad binding domain (1.000)
family37_s8	Dipse1_c16	PKS-Like	MCL000147,MCL000209,MCL000275,MCL000369,MCL001516,MCL003499,MCL004231,MCL006480,
family37_s8	Wesor1_c8	PKS-Like	MCL000147,MCL000209,MCL000275,MCL000369,MCL001516,MCL003499,MCL004231,MCL005176,
#family37_s8	summary	PKS-Like	MCL000147 nadh flavin oxidoreductase nadh oxidase family protein (1.000),MCL000209 fatty acid synthase (0.901),MCL000275 fatty acid synthase (0.917),MCL000369 cytochrome p450 (1.000),MCL001516 nuclear envelope protein brr6 (1.000),MCL003499 component of the swr1 complex which mediates the atp- dependent exchange of histone h2a for the h2a variant hzt1 leading to transcriptional regulation of sele…
family38_s8	Cocca1_c18	PKS-Like	MCL000530,MCL001224,MCL003164,MCL003170,MCL005185,MCL008285,MCL011056,
family38_s8	Coclu2_c14	PKS-Like	MCL000530,MCL001224,MCL003164,MCL003170,MCL005185,MCL008285,MCL011056,
family38_s8	Cocmi1_c24	PKS-Like	MCL000530,MCL001224,MCL003164,MCL003170,MCL005185,MCL008285,MCL011056,
family38_s8	Cocsa1_c39	PKS-Like	MCL000370,MCL000530,MCL001224,MCL003164,MCL003170,MCL005185,MCL008285,MCL011056,
family38_s8	Cocvi1_c40	PKS-Like	MCL000530,MCL001224,MCL003164,MCL003170,MCL005185,MCL008285,MCL011056,
family38_s8	Settu1_c31	PKS-Like	MCL000530,MCL001224,MCL003164,MCL003170,MCL005185,MCL008285,MCL011056,
#family38_s8	summary	PKS-Like	MCL000370 alpha/beta hydrolase fold (0.744),MCL000530 major facilitator superfamily (0.990),MCL001224 homoserine o-acetyltransferase (1.000),MCL003164 conserved hypothetical protein (1.000),MCL003170 3-oxoacyl- acyl-carrier-protein -synthase (1.000),MCL005185 nickel transport protein (0.990),MCL008285 alcohol dehydrogenase groes-like domain (1.000),MCL011056 cytochrome p450 (1.000)
family39_s8	Bimnz1_c4	PKS	MCL000017,MCL000248,MCL000253,MCL012387,MCL015677,MCL017293,MCL018194,MCL020884,
family39_s8	Dotsy1_c24	PKS	MCL000002,MCL000017,MCL000253,MCL012387,MCL015677,MCL017293,MCL018194,MCL020884,
family39_s8	Settu1_c21	PKS	MCL000017,MCL000253,MCL012387,MCL015677,MCL017293,MCL018194,MCL020884,
family39_s8	Spofi1_c13	PKS	MCL000016,MCL000017,MCL000253,MCL012387,MCL015677,MCL017293,MCL018194,MCL020884,
#family39_s8	summary	PKS	MCL000002 kinesin light chain (0.546),MCL000016 efflux pump (0.416),MCL000017 polyketide synthase (0.794),MCL000248 fungal trichothecene efflux pump (tri12) (0.490),MCL000253 o-methyltransferase (1.000),MCL012387 aldo keto reductase (1.000),MCL015677 berberine and berberine like (1.000),MCL017293 fungal zn(2)-cys(6) binuclear cluster domain (1.000),MCL018194 )-reductase (1.000),MCL020884 scytalon…
family40_s8	Aurpu_var_nam1_c6	PKS	MCL000017,MCL000394,MCL000623,MCL006196,MCL011765,MCL013659,MCL015681,
family40_s8	Cenge3_c30	PKS	MCL000017,MCL000394,MCL000623,MCL006196,MCL011765,MCL013659,MCL015681,MCL017322,
family40_s8	Plesi1_c6	PKS	MCL000017,MCL000394,MCL000623,MCL006196,MCL011765,MCL013659,MCL015681,MCL017322,
#family40_s8	summary	PKS	MCL000017 polyketide synthase (0.794),MCL000394 carboxyphosphonoenolpyruvate phosphonomutase (1.000),MCL000623 fad binding domain (0.703),MCL006196 na (1.000),MCL011765 beta-lactamase (1.000),MCL013659 aflatoxin regulatory protein (0.500),MCL015681 alpha/beta hydrolase of unknown function (duf1100) (1.000),MCL017322 mfs toxin efflux pump (1.000)
family41_s8	Amnli1_c41	PKS-Like	MCL001224,MCL001853,MCL003170,MCL003818,MCL003819,MCL005185,MCL010525,
family41_s8	Leppa1_c5	PKS-Like	MCL001224,MCL001853,MCL003170,MCL003818,MCL003819,MCL005185,MCL010525,
family41_s8	Linin1_c1	PKS-Like	MCL001224,MCL001853,MCL003170,MCL003818,MCL003819,MCL005185,MCL010525,
family41_s8	Masph1_c29	PKS-Like	MCL001224,MCL001853,MCL003170,MCL003818,MCL003819,MCL005185,MCL010525,
family41_s8	Melpu1_c13	PKS-Like	MCL001224,MCL001853,MCL003164,MCL003170,MCL003818,MCL003819,MCL005185,MCL010525,
family41_s8	Polfu1_c5	PKS-Like	MCL001224,MCL001853,MCL003170,MCL003818,MCL003819,MCL005185,MCL010525,
family41_s8	Spofi1_c12	PKS-Like	MCL001224,MCL001853,MCL003170,MCL003818,MCL003819,MCL005185,MCL010525,
#family41_s8	summary	PKS-Like	MCL001224 homoserine o-acetyltransferase (1.000),MCL001853 na (1.000),MCL003164 conserved hypothetical protein (1.000),MCL003170 3-oxoacyl- acyl-carrier-protein -synthase (1.000),MCL003818 conserved hypothetical protein (1.000),MCL003819 40s ribosomal protein s24 (1.000),MCL005185 nickel transport protein (0.990),MCL010525 unknown
family42_s8	Amnli1_c47	NRPS	MCL000005,MCL000006,MCL000754,MCL005599,MCL006192,MCL008544,MCL009708,MCL011383,
family42_s8	Melpu1_c20	NRPS	MCL000005,MCL000006,MCL000754,MCL005599,MCL006192,MCL008544,MCL008708,MCL011383,
family42_s8	Plesi1_c8	NRPS	MCL000005,MCL000006,MCL000754,MCL005599,MCL006192,MCL008544,MCL008708,
family42_s8	Wesor1_c29	NRPS	MCL000005,MCL000006,MCL000754,MCL005599,MCL006192,MCL008544,MCL008708,MCL011383,
#family42_s8	summary	NRPS	MCL000005 multidrug resistance protein (0.422),MCL000006 nonribosomal peptide synthase (0.257),MCL000754 carboxypeptidase (1.000),MCL005599 siderophore biosynthesis (0.946),MCL006192 long-chain-fatty-acid-coa ligase (0.940),MCL008544 inherit from eunog: l-ornithine (1.000),MCL008708 na (1.000),MCL009708 acetyltransferase (gnat) family (1.000),MCL011383 na (1.000)
family43_s8	Elsamp1_c8	PKS	MCL000017,MCL000253,MCL000444,MCL006196,MCL015344,MCL018833,MCL019249,
family43_s8	Stano2_c5	PKS	MCL000017,MCL000253,MCL000444,MCL006196,MCL014671,MCL015344,MCL018833,MCL019249,
#family43_s8	summary	PKS	MCL000017 polyketide synthase (0.794),MCL000253 o-methyltransferase (1.000),MCL000444 fad binding domain (1.000),MCL006196 na (1.000),MCL014671 o-methyltransferase (1.000),MCL015344 na (1.000),MCL018833 cupin domain (1.000),MCL019249 cytochrome p450 (1.000)
family44_s8	Delco1_c19	PKS	MCL000001,MCL000176,MCL007271,MCL010359,MCL010438,MCL011148,MCL016264,
family44_s8	Tryvi1_c32	PKS	MCL000001,MCL000176,MCL007271,MCL010359,MCL010438,MCL010740,MCL011148,MCL016264,
#family44_s8	summary	PKS	MCL000001 polyketide synthase (0.701),MCL000176 aflatoxin biosynthesis ketoreductase nor-1 (0.704),MCL007271 o-methyltransferase (1.000),MCL010359 fad binding domain (1.000),MCL010438 integral membrane protein (0.968),MCL010740 short chain dehydrogenase (0.926),MCL011148 fungal specific transcription factor domain (1.000),MCL016264 cytochrome p450 (1.000)
family45_s8	Cocca1_c32	PKS	MCL000001,MCL000109,MCL000722,MCL007603,MCL009935,MCL015673,MCL017385,
family45_s8	CocheC5_3_c16	PKS	MCL000001,MCL000109,MCL000722,MCL007603,MCL009935,MCL015673,MCL017385,
family45_s8	Coclu2_c29	PKS	MCL000001,MCL000109,MCL000722,MCL007603,MCL009935,MCL015673,MCL017385,
family45_s8	Cocsa1_c37	PKS	MCL000001,MCL000109,MCL000722,MCL007603,MCL009935,MCL015673,MCL017385,
family45_s8	Cocvi1_c25	PKS	MCL000001,MCL000109,MCL000722,MCL007603,MCL009935,MCL015673,MCL017385,
family45_s8	Settu1_c36	PKS+TC	MCL000001,MCL000033,MCL000109,MCL000722,MCL007603,MCL009935,MCL015673,MCL017385,
family45_s8	Stano2_c10	PKS	MCL000001,MCL000001,MCL000109,MCL000722,MCL000789,MCL007603,MCL009935,MCL015673,MCL017385,
#family45_s8	summary	PKS+TC	MCL000001 polyketide synthase (0.701),MCL000033 (gmc) oxidoreductase (0.788),MCL000109 major facilitator superfamily (0.516),MCL000722 domain of unknown function (duf3425) (1.000),MCL000789 beta-lactamase (1.000),MCL007603 8-amino-7-oxononanoate synthase (1.000),MCL009935 nmra-like family (1.000),MCL015673 predicted membrane protein (duf2306) (1.000),MCL017385 short chain dehydrogenase reductase …
family46_s8	Didex1_c11	n.d.	MCL000369,MCL000789,MCL001516,MCL004231,MCL005516,MCL007012,MCL007865,
family46_s8	Lizem1_c21	n.d.	MCL000369,MCL000789,MCL001516,MCL004231,MCL005176,MCL005516,MCL007012,MCL007865,
#family46_s8	summary	n.d.	MCL000369 cytochrome p450 (1.000),MCL000789 beta-lactamase (1.000),MCL001516 nuclear envelope protein brr6 (1.000),MCL004231 conserved hypothetical protein (1.000),MCL005176 inherit from cog: endonuclease exonuclease phosphatase (1.000),MCL005516 na (1.000),MCL007012 domain of unknown function (duf3328) (1.000),MCL007865 na (1.000)
family47_s8	Altal1_c15	PKS	MCL000001,MCL000179,MCL000188,MCL000252,MCL011248,MCL012250,MCL012983,
family47_s8	Dotsy1_c5	PKS	MCL000001,MCL000179,MCL000188,MCL000252,MCL011248,MCL012250,MCL012983,
family47_s8	Pyrtr1_c23	PKS	MCL000001,MCL000109,MCL000179,MCL000188,MCL000252,MCL011248,MCL012250,MCL012983,
family47_s8	Pyrtt1_c38	PKS	MCL000001,MCL000179,MCL000188,MCL000252,MCL011248,MCL012250,MCL012983,
family47_s8	Settu1_c43	PKS	MCL000001,MCL000179,MCL000188,MCL000252,MCL011248,MCL012250,MCL012983,
#family47_s8	summary	PKS	MCL000001 polyketide synthase (0.701),MCL000109 major facilitator superfamily (0.516),MCL000179 isoamyl alcohol oxidase (0.591),MCL000188 short chain dehydrogenase (0.972),MCL000252 cytochrome p450 (1.000),MCL011248 zinc-binding dehydrogenase (1.000),MCL012250 cytochrome p450 (1.000),MCL012983 na (0.846)
family48_s8	Disac1_c8	DMAT+PKS	MCL000001,MCL000179,MCL000179,MCL000193,MCL006021,MCL007181,MCL008790,MCL009973,MCL012746,
family48_s8	Lenfl1_c36	PKS	MCL000001,MCL000179,MCL000179,MCL000193,MCL007181,MCL008790,MCL009973,MCL012746,
family48_s8	Melpu1_c42	PKS	MCL000001,MCL000179,MCL000179,MCL000193,MCL007181,MCL008790,MCL009973,MCL012746,
family48_s8	Parsp1_c24	PKS	MCL000001,MCL000179,MCL000179,MCL000193,MCL007181,MCL008790,MCL009973,MCL012746,
family48_s8	Pyrtr1_c26	DMAT+PKS	MCL000001,MCL000179,MCL000179,MCL000193,MCL006021,MCL007181,MCL008790,MCL009973,MCL012746,
family48_s8	Veren1_c23	PKS	MCL000001,MCL000179,MCL000179,MCL000193,MCL007181,MCL008790,MCL009973,MCL012746,
#family48_s8	summary	DMAT+PKS	MCL000001 polyketide synthase (0.701),MCL000179 isoamyl alcohol oxidase (0.591),MCL000193 mfs gliotoxin efflux transporter glia (0.864),MCL006021 cytochrome p450 (1.000),MCL007181 nad-binding rossmann fold (0.865),MCL008790 2og-fe(ii) oxygenase superfamily (0.500),MCL009973 fad binding domain (1.000),MCL012746 gal4 (1.000)
family49_s8	Mycfi2_c17	PKS	MCL000016,MCL000017,MCL006196,MCL008172,MCL008476,MCL009261,MCL009378,
family49_s8	Polci1_c4	PKS	MCL000016,MCL000017,MCL006196,MCL008172,MCL008476,MCL009261,MCL009378,
family49_s8	Totfu1_c20	PKS	MCL000016,MCL000017,MCL006196,MCL008172,MCL008476,MCL009261,MCL009378,
family49_s8	Trepe1_c9	PKS	MCL000017,MCL000193,MCL000494,MCL006196,MCL008172,MCL008476,MCL009261,MCL009378,
family49_s8	Wesor1_c17	PKS	MCL000016,MCL000017,MCL006196,MCL008172,MCL008476,MCL009261,MCL009378,
family49_s8	Zoprh1_c58	PKS	MCL000016,MCL000017,MCL000193,MCL006196,MCL008172,MCL008476,MCL009261,MCL009378,
#family49_s8	summary	PKS	MCL000016 efflux pump (0.416),MCL000017 polyketide synthase (0.794),MCL000193 mfs gliotoxin efflux transporter glia (0.864),MCL000494 hypa-like protein (1.000),MCL006196 na (1.000),MCL008172 na (1.000),MCL008476 metallo-beta-lactamase domain protein (0.882),MCL009261 domain of unknown function (duf1772) (1.000),MCL009378 transcription factor (1.000)
family50_s8	Altal1_c4	NRPS	MCL000005,MCL000006,MCL005599,MCL006192,MCL007738,MCL008544,MCL009708,MCL009964,
family50_s8	Altbr1_c15	NRPS	MCL000005,MCL000006,MCL005599,MCL006192,MCL007738,MCL008544,MCL009708,MCL009964,
family50_s8	Cocca1_c12	NRPS	MCL000005,MCL000006,MCL005599,MCL006192,MCL007738,MCL008544,MCL009708,
family50_s8	CocheC5_3_c38	NRPS	MCL000005,MCL000006,MCL005599,MCL006192,MCL007738,MCL008544,MCL009708,
family50_s8	Cocmi1_c12	NRPS	MCL000005,MCL000006,MCL005599,MCL006192,MCL007738,MCL008544,MCL009708,
family50_s8	Cocsa1_c15	NRPS	MCL000005,MCL000006,MCL005599,MCL006192,MCL007738,MCL008544,MCL009708,
family50_s8	Cocvi1_c20	NRPS	MCL000005,MCL000006,MCL005599,MCL006192,MCL007738,MCL008544,MCL009708,
family50_s8	Ophdi1_c36	NRPS	MCL000005,MCL000006,MCL005599,MCL006192,MCL007738,MCL008544,MCL009708,
family50_s8	Pyrtr1_c3	NRPS	MCL000005,MCL000006,MCL005599,MCL006192,MCL007738,MCL008544,MCL009708,
family50_s8	Settu1_c2	NRPS	MCL000005,MCL000006,MCL005599,MCL006192,MCL007738,MCL008544,MCL009708,
family50_s8	Stano2_c20	NRPS	MCL000005,MCL000006,MCL005599,MCL006192,MCL007738,MCL008544,MCL009708,
#family50_s8	summary	NRPS	MCL000005 multidrug resistance protein (0.422),MCL000006 nonribosomal peptide synthase (0.257),MCL005599 siderophore biosynthesis (0.946),MCL006192 long-chain-fatty-acid-coa ligase (0.940),MCL007738 common central domain of tyrosinase (1.000),MCL008544 inherit from eunog: l-ornithine (1.000),MCL009708 acetyltransferase (gnat) family (1.000),MCL009964 unknown
family51_s8	Aurpu_var_mel1_c13	NRPS+NRPS-Like	MCL000005,MCL000006,MCL000027,MCL000027,MCL005599,MCL006192,MCL012745,MCL013139,
family51_s8	Aurpu_var_nam1_c16	NRPS+NRPS-Like	MCL000005,MCL000006,MCL000027,MCL005599,MCL006192,MCL012745,MCL013139,
family51_s8	Aurpu_var_pul1_c31	NRPS+NRPS-Like	MCL000005,MCL000006,MCL000027,MCL000027,MCL005599,MCL006192,MCL012745,MCL013139,
family51_s8	Aurpu_var_sub1_c8	NRPS+NRPS-Like	MCL000005,MCL000006,MCL000027,MCL000027,MCL005599,MCL006192,MCL012745,MCL013139,
family51_s8	Disac1_c7	NRPS+NRPS-Like	MCL000005,MCL000006,MCL000027,MCL005599,MCL006192,MCL012745,MCL012882,MCL013139,
family51_s8	Elsamp1_c5	NRPS+NRPS-Like	MCL000005,MCL000006,MCL000027,MCL005599,MCL006192,MCL012745,MCL012882,
family51_s8	Rhili1_c7	NRPS+NRPS-Like	MCL000005,MCL000006,MCL000027,MCL005599,MCL005599,MCL006192,MCL012745,MCL012882,MCL013139,
#family51_s8	summary	NRPS+NRPS-Like	MCL000005 multidrug resistance protein (0.422),MCL000006 nonribosomal peptide synthase (0.257),MCL000027 transporter (0.310),MCL005599 siderophore biosynthesis (0.946),MCL006192 long-chain-fatty-acid-coa ligase (0.940),MCL012745 l-ornithine (1.000),MCL012882 enoyl-coa hydratase/isomerase family (1.000),MCL013139 siderophore biosynthesis lipase esterase (1.000)
family52_s8	Linin1_c63	PKS-Like	MCL000002,MCL000209,MCL000275,MCL000369,MCL001516,MCL005176,MCL007012,MCL007865,
family52_s8	Lopnu1_c12	PKS-Like	MCL000209,MCL000275,MCL000369,MCL001516,MCL005176,MCL007012,MCL007865,
family52_s8	Trepe1_c12	PKS-Like	MCL000209,MCL000275,MCL000369,MCL001516,MCL005176,MCL007012,MCL007865,
family52_s8	Veren1_c5	PKS-Like	MCL000209,MCL000275,MCL000369,MCL001516,MCL005176,MCL007012,MCL007865,
#family52_s8	summary	PKS-Like	MCL000002 kinesin light chain (0.546),MCL000209 fatty acid synthase (0.901),MCL000275 fatty acid synthase (0.917),MCL000369 cytochrome p450 (1.000),MCL001516 nuclear envelope protein brr6 (1.000),MCL005176 inherit from cog: endonuclease exonuclease phosphatase (1.000),MCL007012 domain of unknown function (duf3328) (1.000),MCL007865 na (1.000)
family53_s8	Veren1_c22	PKS	MCL000001,MCL000016,MCL000109,MCL007111,MCL007449,MCL009536,MCL012491,MCL014698,
family53_s8	Zoprh1_c62	PKS	MCL000001,MCL000109,MCL007111,MCL007449,MCL009536,MCL012491,MCL014698,
#family53_s8	summary	PKS	MCL000001 polyketide synthase (0.701),MCL000016 efflux pump (0.416),MCL000109 major facilitator superfamily (0.516),MCL007111 dehydrogenase reductase family (0.955),MCL007449 fad binding domain protein (1.000),MCL009536 transcription factor (0.750),MCL012491 berberine and berberine like (0.579),MCL014698 short chain dehydrogenase (1.000)
family54_s7	Bimnz1_c43	PKS	MCL007445,MCL007586,MCL012404,MCL012670,MCL016912,MCL020876,
family54_s7	Hyspu1_1_c45	PKS	MCL007445,MCL007586,MCL012404,MCL012670,MCL016912,MCL020876,
family54_s7	Karrh1_c2	PKS	MCL000283,MCL007445,MCL007586,MCL012404,MCL012670,MCL016912,MCL020876,
#family54_s7	summary	PKS	MCL000283 salicylate (0.861),MCL007445 amidohydrolase (1.000),MCL007586 synthase (0.967),MCL012404 ubia prenyltransferase family (1.000),MCL012670 short-chain dehydrogenase reductase family protein (0.722),MCL016912 na (1.000),MCL020876 efflux pump antibiotic resistance protein (0.667)
family55_s7	Amnli1_c13	PKS	MCL000001,MCL000176,MCL000706,MCL007288,MCL008626,MCL008626,MCL012574,
family55_s7	Lopnu1_c53	PKS	MCL000001,MCL000176,MCL000176,MCL000179,MCL000706,MCL007288,MCL008626,MCL008626,MCL012574,
family55_s7	Phycit1_c21	PKS	MCL000001,MCL000176,MCL000179,MCL000706,MCL007288,MCL008626,MCL012574,
family55_s7	Veren1_c7	PKS	MCL000001,MCL000176,MCL000176,MCL000179,MCL000706,MCL007288,MCL008626,MCL008626,MCL012574,
#family55_s7	summary	PKS	MCL000001 polyketide synthase (0.701),MCL000176 aflatoxin biosynthesis ketoreductase nor-1 (0.704),MCL000179 isoamyl alcohol oxidase (0.591),MCL000706 inherit from cog: hydrolase (0.699),MCL007288 serine hydrolase (fsh1) (0.857),MCL008626 cytochrome p450 (1.000),MCL012574 mfs gliotoxin efflux transporter glia (1.000)
family56_s7	Cloaq1_c22	PKS	MCL000001,MCL000001,MCL000016,MCL000179,MCL000188,MCL003951,MCL011248,MCL012983,
family56_s7	Settu1_c42	PKS	MCL000001,MCL000016,MCL000179,MCL000188,MCL011248,MCL012983,
#family56_s7	summary	PKS	MCL000001 polyketide synthase (0.701),MCL000016 efflux pump (0.416),MCL000179 isoamyl alcohol oxidase (0.591),MCL000188 short chain dehydrogenase (0.972),MCL003951 dolichyl-phosphate mannosyltransferase polypeptide 3 (1.000),MCL011248 zinc-binding dehydrogenase (1.000),MCL012983 na (0.846)
family57_s7	Glost2_c27	NRPS+NRPS-Like	MCL000005,MCL000006,MCL000027,MCL000160,MCL000160,MCL005599,MCL006192,MCL012745,
family57_s7	Lopmy1_c23	NRPS+NRPS-Like	MCL000005,MCL000006,MCL000027,MCL005599,MCL006192,MCL009708,MCL012745,
family57_s7	Micmi1_c13	NRPS+NRPS-Like	MCL000005,MCL000006,MCL000027,MCL001038,MCL005599,MCL006192,MCL012745,
family57_s7	Mytre1_c29	NRPS+NRPS-Like	MCL000005,MCL000006,MCL000027,MCL005599,MCL006192,MCL009708,MCL012745,
family57_s7	Psehy1_c17	NRPS+NRPS-Like	MCL000005,MCL000006,MCL000027,MCL005599,MCL006192,MCL012745,
family57_s7	Tribi1_c1	NRPS+NRPS-Like	MCL000005,MCL000006,MCL000027,MCL000374,MCL005599,MCL006192,MCL012745,
#family57_s7	summary	NRPS+NRPS-Like	MCL000005 multidrug resistance protein (0.422),MCL000006 nonribosomal peptide synthase (0.257),MCL000027 transporter (0.310),MCL000160 mfs transporter (0.608),MCL000374 gaba permease (0.868),MCL001038 l-ornithine (1.000),MCL005599 siderophore biosynthesis (0.946),MCL006192 long-chain-fatty-acid-coa ligase (0.940),MCL009708 acetyltransferase (gnat) family (1.000),MCL012745 l-ornithine (1.000)
family58_s7	Aplpr1_c15	PKS+TC	MCL000001,MCL000033,MCL000109,MCL009540,MCL011199,MCL012937,MCL016922,
family58_s7	Photr1_c19	PKS+TC	MCL000001,MCL000033,MCL000109,MCL009540,MCL011199,MCL012937,MCL016922,
#family58_s7	summary	PKS+TC	MCL000001 polyketide synthase (0.701),MCL000033 (gmc) oxidoreductase (0.788),MCL000109 major facilitator superfamily (0.516),MCL009540 fad binding domain-containing protein (0.556),MCL011199 flavin-binding monooxygenase-like (1.000),MCL012937 na (0.833),MCL016922 protein of unknown function (duf3237) (1.000)
family59_s7	Aaoar1_c10	NRPS+PKS-Like	MCL000006,MCL000023,MCL000209,MCL000275,MCL000700,MCL008785,
family59_s7	Cenge3_c24	NRPS+PKS-Like	MCL000006,MCL000023,MCL000209,MCL000275,MCL000700,MCL008785,MCL013159,
#family59_s7	summary	NRPS+PKS-Like	MCL000006 nonribosomal peptide synthase (0.257),MCL000023 abc multidrug transporter (0.763),MCL000209 fatty acid synthase (0.901),MCL000275 fatty acid synthase (0.917),MCL000700 rta1 domain protein (1.000),MCL008785 cytochrome p450 (1.000),MCL013159 branched-chain amino acid aminotransferase (1.000)
family60_s7	Amnli1_c4	NRPS-Like+PKS	MCL000357,MCL009797,MCL010173,MCL011880,MCL014797,MCL015093,
family60_s7	Zoprh1_c12	NRPS-Like+PKS	MCL000003,MCL000357,MCL009797,MCL010173,MCL011880,MCL014797,MCL015093,
#family60_s7	summary	NRPS-Like+PKS	MCL000003 (abc) transporter (0.370),MCL000357 polyketide synthase (0.868),MCL009797 cytochrome p450 (1.000),MCL010173 male sterility protein (1.000),MCL011880 fad binding domain (1.000),MCL014797 dna-binding protein (1.000),MCL015093 mono-carboxylate (1.000)
family61_s7	Disac1_c9	n.d.	MCL000016,MCL000762,MCL006800,MCL007003,MCL007181,MCL014687,
family61_s7	Ternu1_c14	PKS	MCL000001,MCL000016,MCL000762,MCL006800,MCL007003,MCL007181,MCL014687,
#family61_s7	summary	n.d.+PKS	MCL000001 polyketide synthase (0.701),MCL000016 efflux pump (0.416),MCL000762 zinc-binding dehydrogenase (0.388),MCL006800 o-methyltransferase (1.000),MCL007003 na (1.000),MCL007181 nad-binding rossmann fold (0.865),MCL014687 cytochrome p450 (1.000)
family62_s7	Altal1_c1	PKS-Like	MCL000530,MCL001224,MCL003164,MCL003170,MCL005185,MCL008285,MCL010525,
family62_s7	Altbr1_c19	PKS-Like	MCL000530,MCL001224,MCL003164,MCL003170,MCL005185,MCL008285,MCL010525,
family62_s7	Setho1_c28	PKS-Like	MCL001224,MCL003164,MCL003170,MCL005185,MCL008285,MCL010525,
#family62_s7	summary	PKS-Like	MCL000530 major facilitator superfamily (0.990),MCL001224 homoserine o-acetyltransferase (1.000),MCL003164 conserved hypothetical protein (1.000),MCL003170 3-oxoacyl- acyl-carrier-protein -synthase (1.000),MCL005185 nickel transport protein (0.990),MCL008285 alcohol dehydrogenase groes-like domain (1.000),MCL010525 unknown
family63_s7	Cucbe1_c27	NRPS	MCL000005,MCL000006,MCL001038,MCL003499,MCL004314,MCL004766,MCL006480,
family63_s7	Trepe1_c11	NRPS	MCL000006,MCL001038,MCL003499,MCL004231,MCL004314,MCL004766,MCL006480,
#family63_s7	summary	NRPS	MCL000005 multidrug resistance protein (0.422),MCL000006 nonribosomal peptide synthase (0.257),MCL001038 l-ornithine (1.000),MCL003499 component of the swr1 complex which mediates the atp- dependent exchange of histone h2a for the h2a variant hzt1 leading to transcriptional regulation of selected genes by chromatin remodeling. involved in chromosome stability (1.000),MCL004231 conserved hypotheti…
family64_s7	Rhyru1_1_c40	PKS	MCL000017,MCL000444,MCL014671,MCL015344,MCL018833,MCL019249,
family64_s7	Verga1_c14	PKS	MCL000017,MCL000444,MCL012068,MCL014671,MCL015344,MCL018833,MCL019249,
#family64_s7	summary	PKS	MCL000017 polyketide synthase (0.794),MCL000444 fad binding domain (1.000),MCL012068 tryptophan halogenase (1.000),MCL014671 o-methyltransferase (1.000),MCL015344 na (1.000),MCL018833 cupin domain (1.000),MCL019249 cytochrome p450 (1.000)
family65_s7	Cerzm1_c14	PKS-Like	MCL000209,MCL000275,MCL001516,MCL003499,MCL004231,MCL013602,
family65_s7	Clafu1_c21	PKS-Like	MCL000209,MCL000275,MCL003499,MCL003951,MCL004231,MCL013602,
family65_s7	Delst1_c10	PKS-Like	MCL000209,MCL000275,MCL001516,MCL003499,MCL003951,MCL004231,
family65_s7	Dotse1_c22	PKS-Like	MCL000209,MCL000275,MCL003499,MCL003951,MCL004231,MCL010506,MCL013602,
family65_s7	Horac1_c3	PKS-Like	MCL000209,MCL000275,MCL001516,MCL003499,MCL003951,MCL004231,MCL013602,
family65_s7	Pieho1_1_c7	PKS-Like	MCL000209,MCL000275,MCL003499,MCL003951,MCL004231,MCL013602,
family65_s7	Zymar1_c1	PKS-Like	MCL000209,MCL000275,MCL001516,MCL003499,MCL003951,MCL004231,MCL013602,
family65_s7	Zymps1_c2	PKS-Like	MCL000209,MCL000275,MCL001516,MCL003499,MCL003951,MCL004231,MCL013602,
#family65_s7	summary	PKS-Like	MCL000209 fatty acid synthase (0.901),MCL000275 fatty acid synthase (0.917),MCL001516 nuclear envelope protein brr6 (1.000),MCL003499 component of the swr1 complex which mediates the atp- dependent exchange of histone h2a for the h2a variant hzt1 leading to transcriptional regulation of selected genes by chromatin remodeling. involved in chromosome stability (1.000),MCL003951 dolichyl-phosphate m…
family66_s7	Cucbe1_c16	NRPS	MCL000005,MCL000006,MCL005599,MCL006192,MCL006417,MCL007738,MCL008544,
family66_s7	Didex1_c17	NRPS	MCL000005,MCL000006,MCL005599,MCL006192,MCL008544,MCL009708,MCL015811,
family66_s7	Lepmu1_c23	NRPS	MCL000005,MCL000006,MCL005599,MCL006192,MCL007738,MCL008544,MCL015811,
family66_s7	Macan1_c22	NRPS	MCL000005,MCL000006,MCL005599,MCL006192,MCL008544,MCL009708,MCL015811,
family66_s7	Pyrsp1_c27	NRPS	MCL000005,MCL000006,MCL005599,MCL006192,MCL007738,MCL008544,MCL015811,
#family66_s7	summary	NRPS	MCL000005 multidrug resistance protein (0.422),MCL000006 nonribosomal peptide synthase (0.257),MCL005599 siderophore biosynthesis (0.946),MCL006192 long-chain-fatty-acid-coa ligase (0.940),MCL006417 laccase-1 (0.541),MCL007738 common central domain of tyrosinase (1.000),MCL008544 inherit from eunog: l-ornithine (1.000),MCL009708 acetyltransferase (gnat) family (1.000),MCL015811 unknown
family67_s7	Altal1_c27	PKS	MCL000001,MCL000244,MCL010298,MCL013861,MCL020414,MCL020488,
family67_s7	Lepmu1_c10	PKS	MCL000001,MCL000244,MCL009536,MCL010298,MCL013861,MCL020414,MCL020488,
family67_s7	Psehy1_c10	PKS	MCL000001,MCL000244,MCL009536,MCL010298,MCL013861,MCL020414,MCL020488,
family67_s7	Pyrtr1_c28	PKS	MCL000001,MCL000244,MCL010298,MCL013861,MCL020414,MCL020488,
family67_s7	Stano2_c23	PKS	MCL000001,MCL000244,MCL010298,MCL013861,MCL020414,MCL020488,
#family67_s7	summary	PKS	MCL000001 polyketide synthase (0.701),MCL000244 cytochrome p450 (1.000),MCL009536 transcription factor (0.750),MCL010298 na (1.000),MCL013861 cytochrome p450 (1.000),MCL020414 transferase family (1.000),MCL020488 cytochrome p450 (1.000)
family68_s7	Conap1_c2	PKS-Like	MCL000209,MCL000275,MCL000369,MCL001516,MCL003499,MCL004231,MCL007865,
family68_s7	Perma1_c3	PKS-Like	MCL000209,MCL000275,MCL000369,MCL001516,MCL004231,MCL007012,MCL007865,
#family68_s7	summary	PKS-Like	MCL000209 fatty acid synthase (0.901),MCL000275 fatty acid synthase (0.917),MCL000369 cytochrome p450 (1.000),MCL001516 nuclear envelope protein brr6 (1.000),MCL003499 component of the swr1 complex which mediates the atp- dependent exchange of histone h2a for the h2a variant hzt1 leading to transcriptional regulation of selected genes by chromatin remodeling. involved in chromosome stability (1.0…
family69_s7	Altal1_c13	NRPS	MCL000006,MCL000023,MCL000160,MCL000160,MCL010037,MCL010059,MCL014391,
family69_s7	Altbr1_c5	NRPS	MCL000006,MCL000006,MCL000023,MCL000160,MCL000160,MCL000160,MCL010037,MCL010059,MCL014391,
family69_s7	Cucbe1_c15	NRPS	MCL000006,MCL000023,MCL000160,MCL010037,MCL010059,MCL014391,
family69_s7	Ophdi1_c11	NRPS	MCL000006,MCL000023,MCL000160,MCL000253,MCL010037,MCL010059,MCL014391,MCL014391,
family69_s7	Stasp1_c33	NRPS	MCL000006,MCL000023,MCL000160,MCL000253,MCL010037,MCL010059,MCL014391,
#family69_s7	summary	NRPS	MCL000006 nonribosomal peptide synthase (0.257),MCL000023 abc multidrug transporter (0.763),MCL000160 mfs transporter (0.608),MCL000253 o-methyltransferase (1.000),MCL010037 na (1.000),MCL010059 na (1.000),MCL014391 unknown
family70_s7	Cerzm1_c5	PKS	MCL000017,MCL006196,MCL006417,MCL006800,MCL013659,MCL015662,MCL017342,
family70_s7	Clafu1_c33	PKS	MCL000017,MCL006196,MCL006417,MCL006800,MCL015662,MCL017342,
#family70_s7	summary	PKS	MCL000017 polyketide synthase (0.794),MCL006196 na (1.000),MCL006417 laccase-1 (0.541),MCL006800 o-methyltransferase (1.000),MCL013659 aflatoxin regulatory protein (0.500),MCL015662 o-methyltransferase (1.000),MCL017342 fas1 (1.000)
family71_s7	Altbr1_c13	PKS	MCL000001,MCL000179,MCL000188,MCL000252,MCL007586,MCL011248,MCL012250,
family71_s7	CocheC5_3_c45	PKS	MCL000001,MCL000179,MCL000188,MCL000252,MCL011248,MCL012250,
#family71_s7	summary	PKS	MCL000001 polyketide synthase (0.701),MCL000179 isoamyl alcohol oxidase (0.591),MCL000188 short chain dehydrogenase (0.972),MCL000252 cytochrome p450 (1.000),MCL007586 synthase (0.967),MCL011248 zinc-binding dehydrogenase (1.000),MCL012250 cytochrome p450 (1.000)
family72_s7	Cocmi1_c21	PKS	MCL000001,MCL000182,MCL008678,MCL010001,MCL014003,MCL018965,MCL019193,
family72_s7	Masph1_c25	PKS	MCL000001,MCL000182,MCL008678,MCL010001,MCL014003,MCL019193,
#family72_s7	summary	PKS	MCL000001 polyketide synthase (0.701),MCL000182 major facilitator superfamily (0.669),MCL008678 thioesterase domain (0.684),MCL010001 cytochrome p450 (1.000),MCL014003 monooxygenase (1.000),MCL018965 cytochrome p450 (1.000),MCL019193 indole-diterpene biosynthesis protein paxu (0.857)
family73_s7	Amnli1_c39	NRPS+NRPS-Like	MCL000005,MCL000006,MCL000027,MCL005599,MCL009858,MCL012882,MCL013139,
family73_s7	Aplpr1_c29	NRPS+NRPS-Like	MCL000005,MCL000006,MCL000027,MCL005599,MCL012882,MCL013139,
family73_s7	Botdo1_1_c31	NRPS+NRPS-Like	MCL000005,MCL000006,MCL000027,MCL005599,MCL012882,MCL013139,
family73_s7	Verga1_c30	NRPS+NRPS-Like	MCL000005,MCL000006,MCL000027,MCL005599,MCL012882,MCL013139,
#family73_s7	summary	NRPS+NRPS-Like	MCL000005 multidrug resistance protein (0.422),MCL000006 nonribosomal peptide synthase (0.257),MCL000027 transporter (0.310),MCL005599 siderophore biosynthesis (0.946),MCL009858 dehydrogenase (1.000),MCL012882 enoyl-coa hydratase/isomerase family (1.000),MCL013139 siderophore biosynthesis lipase esterase (1.000)
family74_s6	Cerzm1_c21	PKS	MCL000001,MCL009828,MCL012019,MCL012139,MCL015138,
family74_s6	Clafu1_c14	PKS	MCL000001,MCL000005,MCL009828,MCL012019,MCL012139,MCL015138,
family74_s6	Cocca1_c25	PKS	MCL000001,MCL009828,MCL012019,MCL012139,MCL015138,
family74_s6	CocheC5_3_c47	PKS	MCL000001,MCL009828,MCL012019,MCL012139,MCL015138,
family74_s6	Cocmi1_c32	PKS	MCL000001,MCL009828,MCL012019,MCL012139,MCL015138,
family74_s6	Cocsa1_c4	PKS	MCL000001,MCL009828,MCL012019,MCL012139,MCL015138,
family74_s6	Cocvi1_c24	PKS	MCL000001,MCL009828,MCL012019,MCL012139,MCL015138,
#family74_s6	summary	PKS	MCL000001 polyketide synthase (0.701),MCL000005 multidrug resistance protein (0.422),MCL009828 na (1.000),MCL012019 alpha-glucosidase (1.000),MCL012139 serine hydrolase (fsh1) (1.000),MCL015138 conserved hypothetical protein (1.000)
family75_s6	Aaoar1_c17	NRPS	MCL000005,MCL000006,MCL001038,MCL004314,MCL004766,MCL006480,
family75_s6	Altal1_c24	NRPS	MCL000005,MCL000006,MCL001038,MCL004314,MCL004766,MCL006480,
family75_s6	Ampqui1_c4	NRPS	MCL000005,MCL000006,MCL001038,MCL004766,MCL006480,
family75_s6	Bysci1_c19	NRPS	MCL000005,MCL000006,MCL001038,MCL004766,MCL006480,
family75_s6	Clael1_c2	NRPS	MCL000005,MCL000006,MCL001038,MCL004766,MCL005516,MCL006480,
family75_s6	Cocca1_c30	NRPS	MCL000005,MCL000006,MCL001038,MCL004314,MCL004766,MCL006480,
family75_s6	CocheC5_3_c27	NRPS	MCL000005,MCL000006,MCL001038,MCL004314,MCL004766,MCL006480,
family75_s6	Cocsa1_c21	NRPS	MCL000005,MCL000006,MCL001038,MCL004314,MCL004766,MCL006480,
family75_s6	Cocvi1_c33	NRPS	MCL000005,MCL000006,MCL001038,MCL004314,MCL004766,MCL006480,
family75_s6	Karrh1_c38	NRPS	MCL000005,MCL000006,MCL001038,MCL004766,MCL006480,
family75_s6	Lenfl1_c58	NRPS	MCL000005,MCL000006,MCL001038,MCL004766,MCL006480,
family75_s6	Linin1_c61	NRPS	MCL000006,MCL001038,MCL004314,MCL004766,MCL006480,
family75_s6	Lopnu1_c11	NRPS	MCL000006,MCL001038,MCL004314,MCL004766,MCL006480,MCL008936,
family75_s6	Maseb1_c15	NRPS	MCL000005,MCL000006,MCL001038,MCL004766,MCL006480,
family75_s6	Melpu1_c17	NRPS	MCL000006,MCL001038,MCL004314,MCL004766,MCL005176,MCL006480,
family75_s6	Parsp1_c26	NRPS	MCL000005,MCL000006,MCL001038,MCL004766,MCL006480,
family75_s6	Photr1_c2	NRPS	MCL000005,MCL000006,MCL001038,MCL004766,MCL006480,
family75_s6	Plesi1_c22	NRPS	MCL000006,MCL001038,MCL004314,MCL004766,MCL006480,
family75_s6	Pyrtr1_c33	NRPS	MCL000005,MCL000006,MCL000006,MCL001038,MCL004766,MCL006480,
family75_s6	Stano2_c16	NRPS	MCL000005,MCL000006,MCL001038,MCL004766,MCL006480,
family75_s6	Stasp1_c35	NRPS	MCL000005,MCL000006,MCL001038,MCL004231,MCL004766,MCL006480,
family75_s6	Wesor1_c4	NRPS	MCL000005,MCL000006,MCL001038,MCL004766,MCL006480,
family75_s6	Zoprh1_c64	NRPS	MCL000005,MCL000006,MCL001038,MCL004766,MCL006480,
#family75_s6	summary	NRPS	MCL000005 multidrug resistance protein (0.422),MCL000006 nonribosomal peptide synthase (0.257),MCL001038 l-ornithine (1.000),MCL004231 conserved hypothetical protein (1.000),MCL004314 mn2 homeostasis protein (per1) (1.000),MCL004766 aar2 family (1.000),MCL005176 inherit from cog: endonuclease exonuclease phosphatase (1.000),MCL005516 na (1.000),MCL006480 litaf (0.973),MCL008936 sugar (and other) …
family76_s6	Psehy1_c3	PKS	MCL000001,MCL000193,MCL000706,MCL000706,MCL000762,MCL006450,MCL015351,
family76_s6	Settu1_c16	PKS	MCL000001,MCL000109,MCL000193,MCL000706,MCL000706,MCL000762,MCL006450,
#family76_s6	summary	PKS	MCL000001 polyketide synthase (0.701),MCL000109 major facilitator superfamily (0.516),MCL000193 mfs gliotoxin efflux transporter glia (0.864),MCL000706 inherit from cog: hydrolase (0.699),MCL000762 zinc-binding dehydrogenase (0.388),MCL006450 fad binding domain (0.987),MCL015351 na (0.818)
family77_s6	Cocsa1_c29	PKS	MCL000001,MCL000176,MCL000193,MCL000706,MCL008626,
family77_s6	Photr1_c28	PKS	MCL000001,MCL000001,MCL000176,MCL000193,MCL000706,MCL008626,
family77_s6	Tryvi1_c44	PKS	MCL000001,MCL000176,MCL000193,MCL000706,MCL006445,MCL008626,
#family77_s6	summary	PKS	MCL000001 polyketide synthase (0.701),MCL000176 aflatoxin biosynthesis ketoreductase nor-1 (0.704),MCL000193 mfs gliotoxin efflux transporter glia (0.864),MCL000706 inherit from cog: hydrolase (0.699),MCL006445 zinc-binding oxidoreductase cipb (1.000),MCL008626 cytochrome p450 (1.000)
family78_s6	Cucbe1_c23	PKS	MCL000001,MCL007271,MCL010359,MCL010438,MCL010740,
family78_s6	Linin1_c3	PKS	MCL000001,MCL007271,MCL010359,MCL010438,MCL010740,
family78_s6	Parsp1_c35	PKS	MCL000001,MCL007271,MCL010359,MCL010438,MCL010740,
family78_s6	Pyrsp1_c20	PKS	MCL000001,MCL007271,MCL010359,MCL010438,MCL010740,
family78_s6	Stasp1_c5	PKS	MCL000001,MCL000179,MCL007271,MCL010359,MCL010438,MCL010740,
family78_s6	Veren1_c45	PKS	MCL000001,MCL007271,MCL009935,MCL010359,MCL010438,MCL010740,
family78_s6	Wesor1_c6	PKS	MCL000001,MCL007271,MCL010359,MCL010438,MCL010740,
family78_s6	Zoprh1_c52	PKS	MCL000001,MCL007271,MCL010359,MCL010438,MCL010740,
#family78_s6	summary	PKS	MCL000001 polyketide synthase (0.701),MCL000179 isoamyl alcohol oxidase (0.591),MCL007271 o-methyltransferase (1.000),MCL009935 nmra-like family (1.000),MCL010359 fad binding domain (1.000),MCL010438 integral membrane protein (0.968),MCL010740 short chain dehydrogenase (0.926)
family79_s6	Cloaq1_c39	PKS	MCL000001,MCL000478,MCL000746,MCL009666,MCL011360,MCL012360,
family79_s6	Karrh1_c6	PKS	MCL000001,MCL000478,MCL000746,MCL009666,MCL012360,
family79_s6	Melpu1_c37	PKS	MCL000001,MCL000478,MCL000746,MCL009666,MCL012360,
family79_s6	Mytre1_c15	PKS	MCL000001,MCL000478,MCL000746,MCL009666,MCL011360,MCL012360,
family79_s6	Parsp1_c9	PKS	MCL000001,MCL000478,MCL000746,MCL009666,MCL011360,MCL012360,
family79_s6	Spofi1_c18	PKS	MCL000001,MCL000478,MCL000746,MCL009666,MCL011360,MCL012360,
family79_s6	Trepe1_c3	PKS	MCL000001,MCL000016,MCL000478,MCL009666,MCL011360,MCL012360,
#family79_s6	summary	PKS	MCL000001 polyketide synthase (0.701),MCL000016 efflux pump (0.416),MCL000478 cytochrome p450 (1.000),MCL000746 beta-lactamase (1.000),MCL009666 major facilitator superfamily (1.000),MCL011360 na (1.000),MCL012360 serine hydrolase (fsh1) (1.000)
family80_s6	Lenfl1_c42	PKS	MCL000017,MCL006196,MCL006800,MCL012381,MCL012578,
family80_s6	Tryvi1_c3	PKS	MCL000017,MCL006196,MCL006800,MCL007483,MCL012381,MCL012578,
#family80_s6	summary	PKS	MCL000017 polyketide synthase (0.794),MCL006196 na (1.000),MCL006800 o-methyltransferase (1.000),MCL007483 na (0.780),MCL012381 aflatoxin regulatory protein (0.833),MCL012578 cytochrome p450 (1.000)
family81_s6	Botdo1_1_c8	NRPS-Like+PKS	MCL000017,MCL000109,MCL010173,MCL011660,MCL011880,
family81_s6	Delco1_c13	NRPS-Like+PKS	MCL000017,MCL000109,MCL009797,MCL010173,MCL011660,MCL011880,
family81_s6	Wesor1_c9	NRPS-Like+PKS	MCL000017,MCL000109,MCL010173,MCL011660,MCL011880,
#family81_s6	summary	NRPS-Like+PKS	MCL000017 polyketide synthase (0.794),MCL000109 major facilitator superfamily (0.516),MCL009797 cytochrome p450 (1.000),MCL010173 male sterility protein (1.000),MCL011660 o-methyltransferase (1.000),MCL011880 fad binding domain (1.000)
family82_s6	Delst1_c8	PKS	MCL000001,MCL000179,MCL011248,MCL012250,MCL012983,
family82_s6	Lopma1_c8	PKS	MCL000001,MCL000179,MCL000188,MCL011248,MCL012983,
family82_s6	Melpu1_c22	PKS	MCL000001,MCL000179,MCL000188,MCL011248,MCL012250,
family82_s6	Stano2_c4	PKS	MCL000001,MCL000179,MCL000188,MCL011248,MCL012250,MCL012983,
#family82_s6	summary	PKS	MCL000001 polyketide synthase (0.701),MCL000179 isoamyl alcohol oxidase (0.591),MCL000188 short chain dehydrogenase (0.972),MCL011248 zinc-binding dehydrogenase (1.000),MCL012250 cytochrome p450 (1.000),MCL012983 na (0.846)
family83_s6	Altbr1_c3	PKS	MCL000001,MCL000109,MCL009540,MCL011199,MCL012937,
family83_s6	Coclu2_c26	PKS	MCL000001,MCL000109,MCL009540,MCL011199,MCL012937,
family83_s6	Cucbe1_c30	PKS	MCL000001,MCL000109,MCL009540,MCL011199,MCL012937,
family83_s6	Settu1_c18	PKS	MCL000001,MCL000001,MCL000017,MCL000109,MCL009540,MCL011199,MCL012937,
#family83_s6	summary	PKS	MCL000001 polyketide synthase (0.701),MCL000017 polyketide synthase (0.794),MCL000109 major facilitator superfamily (0.516),MCL009540 fad binding domain-containing protein (0.556),MCL011199 flavin-binding monooxygenase-like (1.000),MCL012937 na (0.833)
family84_s6	Decga1_c9	PKS	MCL000001,MCL000193,MCL000762,MCL008790,MCL009973,MCL012746,
family84_s6	Wesor1_c3	PKS	MCL000001,MCL000762,MCL007181,MCL008790,MCL009973,MCL012746,
#family84_s6	summary	PKS	MCL000001 polyketide synthase (0.701),MCL000193 mfs gliotoxin efflux transporter glia (0.864),MCL000762 zinc-binding dehydrogenase (0.388),MCL007181 nad-binding rossmann fold (0.865),MCL008790 2og-fe(ii) oxygenase superfamily (0.500),MCL009973 fad binding domain (1.000),MCL012746 gal4 (1.000)
family85_s6	Lopmy1_c10	PKS	MCL000001,MCL006719,MCL008279,MCL008785,MCL014989,MCL015068,
family85_s6	Lopnu1_c8	PKS	MCL000001,MCL006719,MCL008785,MCL014989,MCL015068,
family85_s6	Mytre1_c38	PKS	MCL000001,MCL006719,MCL008279,MCL008785,MCL014989,MCL015068,
family85_s6	Polfu1_c14	PKS	MCL000001,MCL006719,MCL008785,MCL014989,MCL015068,
#family85_s6	summary	PKS	MCL000001 polyketide synthase (0.701),MCL006719 na (0.932),MCL008279 serine hydrolase (fsh1) (0.981),MCL008785 cytochrome p450 (1.000),MCL014989 na (1.000),MCL015068 major facilitator superfamily (1.000)
family86_s6	Lizem1_c13	PKS-Like	MCL000147,MCL000209,MCL000275,MCL009964,MCL012156,MCL014655,
family86_s6	Macan1_c3	PKS-Like	MCL000147,MCL000209,MCL000275,MCL012156,MCL014655,
#family86_s6	summary	PKS-Like	MCL000147 nadh flavin oxidoreductase nadh oxidase family protein (1.000),MCL000209 fatty acid synthase (0.901),MCL000275 fatty acid synthase (0.917),MCL009964 unknown,MCL012156 na (1.000),MCL014655 na (1.000)
family87_s6	Botdo1_1_c57	NRPS+PKS-Like	MCL000006,MCL000016,MCL000209,MCL000275,MCL008785,MCL013159,
family87_s6	Neopa1_c24	NRPS+PKS-Like	MCL000006,MCL000209,MCL000275,MCL008785,MCL013159,
#family87_s6	summary	NRPS+PKS-Like	MCL000006 nonribosomal peptide synthase (0.257),MCL000016 efflux pump (0.416),MCL000209 fatty acid synthase (0.901),MCL000275 fatty acid synthase (0.917),MCL008785 cytochrome p450 (1.000),MCL013159 branched-chain amino acid aminotransferase (1.000)
family88_s6	Clael1_c11	NRPS+PKS-Like	MCL000006,MCL000023,MCL000209,MCL000275,MCL008785,
family88_s6	Linin1_c2	NRPS+PKS-Like	MCL000006,MCL000023,MCL000209,MCL000275,MCL008785,
family88_s6	Perma1_c101	NRPS+PKS-Like	MCL000006,MCL000023,MCL000209,MCL000275,MCL008785,
family88_s6	Pyrtr1_c5	NRPS+PKS+PKS-Like	MCL000001,MCL000006,MCL000023,MCL000209,MCL000275,MCL008785,
family88_s6	Pyrtt1_c17	NRPS+PKS-Like	MCL000006,MCL000023,MCL000209,MCL000275,MCL008785,
family88_s6	Setho1_c18	NRPS+PKS-Like	MCL000006,MCL000023,MCL000209,MCL000275,MCL008785,
family88_s6	Settu1_c39	NRPS+PKS-Like	MCL000006,MCL000023,MCL000209,MCL000275,MCL008785,
#family88_s6	summary	NRPS+PKS+PKS-Like	MCL000001 polyketide synthase (0.701),MCL000006 nonribosomal peptide synthase (0.257),MCL000023 abc multidrug transporter (0.763),MCL000209 fatty acid synthase (0.901),MCL000275 fatty acid synthase (0.917),MCL008785 cytochrome p450 (1.000)
family89_s6	Aaoar1_c15	PKS	MCL000001,MCL000357,MCL000969,MCL006445,MCL011183,
family89_s6	Stasp1_c30	PKS	MCL000001,MCL000357,MCL000969,MCL006445,MCL009536,MCL011183,
#family89_s6	summary	PKS	MCL000001 polyketide synthase (0.701),MCL000357 polyketide synthase (0.868),MCL000969 transporter (0.960),MCL006445 zinc-binding oxidoreductase cipb (1.000),MCL009536 transcription factor (0.750),MCL011183 salicylate hydroxylase (0.500)
family90_s6	Aplpr1_c18	NRPS+TC	MCL000006,MCL000033,MCL000109,MCL013378,MCL014064,MCL014453,
family90_s6	Cenge3_c21	NRPS+TC	MCL000006,MCL000033,MCL000109,MCL013378,MCL014064,MCL014453,
family90_s6	Cerzm1_c8	NRPS	MCL000006,MCL000109,MCL013378,MCL014064,MCL014453,
family90_s6	Delst1_c14	NRPS	MCL000006,MCL000109,MCL000370,MCL013378,MCL014064,MCL014453,
family90_s6	Elsamp1_c10	NRPS	MCL000006,MCL000109,MCL013378,MCL014064,MCL014453,
family90_s6	Sacpr1_c24	NRPS+TC	MCL000006,MCL000033,MCL000109,MCL013378,MCL014064,MCL014453,
#family90_s6	summary	NRPS+TC	MCL000006 nonribosomal peptide synthase (0.257),MCL000033 (gmc) oxidoreductase (0.788),MCL000109 major facilitator superfamily (0.516),MCL000370 alpha/beta hydrolase fold (0.744),MCL013378 cytochrome p450 (1.000),MCL014064 na (1.000),MCL014453 inherit from kog: trans-2-enoyl-coa reductase (1.000)
family91_s6	Aaoar1_c13	PKS-Like	MCL001224,MCL001853,MCL003170,MCL003818,MCL003819,MCL005185,
family91_s6	Aciri1_meta_c9	PKS-Like	MCL000530,MCL001853,MCL003170,MCL003818,MCL003819,MCL005185,
family91_s6	Aulhe2_c3	PKS-Like	MCL001853,MCL003170,MCL003818,MCL003819,MCL005185,
family91_s6	Cerzm1_c28	PKS-Like	MCL001853,MCL003170,MCL003818,MCL003819,MCL005185,
family91_s6	Conap1_c1	PKS-Like	MCL001853,MCL003164,MCL003170,MCL003818,MCL003819,MCL005185,
family91_s6	Disac1_c16	PKS-Like	MCL001853,MCL003170,MCL003818,MCL003819,MCL005185,
family91_s6	Glost2_c10	PKS-Like	MCL001853,MCL003170,MCL003818,MCL003819,MCL005185,
family91_s6	Horac1_c9	PKS-Like	MCL001853,MCL003170,MCL003818,MCL003819,MCL005185,
family91_s6	Lopma1_c50	PKS-Like	MCL001853,MCL003164,MCL003170,MCL003818,MCL003819,MCL005185,
family91_s6	Lopmy1_c24	PKS-Like	MCL001853,MCL003170,MCL003818,MCL003819,MCL005185,
family91_s6	Macph1_c41	PKS-Like	MCL001853,MCL003170,MCL003818,MCL003819,MCL005185,
family91_s6	Mycgr3_c14	PKS-Like	MCL001853,MCL003170,MCL003818,MCL003819,MCL005185,
family91_s6	Mytre1_c3	PKS-Like	MCL001853,MCL003170,MCL003818,MCL003819,MCL005185,
family91_s6	Phycit1_c22	PKS-Like	MCL001853,MCL003170,MCL003818,MCL003819,MCL005185,
family91_s6	Psehy1_c4	PKS-Like	MCL001853,MCL003170,MCL003818,MCL003819,MCL005185,
family91_s6	Rhili1_c22	PKS-Like	MCL001853,MCL003170,MCL003818,MCL003819,MCL005185,
family91_s6	Ternu1_c21	PKS-Like	MCL001853,MCL003170,MCL003818,MCL003819,MCL005185,
family91_s6	Verga1_c11	PKS-Like	MCL000530,MCL000530,MCL001853,MCL001853,MCL003170,MCL003818,MCL003819,MCL005185,
family91_s6	Zoprh1_c67	PKS-Like	MCL001853,MCL003170,MCL003818,MCL003819,MCL005185,
family91_s6	Zymar1_c14	PKS-Like	MCL001853,MCL003170,MCL003818,MCL003819,MCL005185,
#family91_s6	summary	PKS-Like	MCL000530 major facilitator superfamily (0.990),MCL001224 homoserine o-acetyltransferase (1.000),MCL001853 na (1.000),MCL003164 conserved hypothetical protein (1.000),MCL003170 3-oxoacyl- acyl-carrier-protein -synthase (1.000),MCL003818 conserved hypothetical protein (1.000),MCL003819 40s ribosomal protein s24 (1.000),MCL005185 nickel transport protein (0.990)
family92_s6	Cocca1_c21	n.d.	MCL000969,MCL006445,MCL006953,MCL009536,MCL016644,MCL017388,
family92_s6	Cocmi1_c25	n.d.	MCL000969,MCL006445,MCL006953,MCL009536,MCL016644,MCL017388,
#family92_s6	summary	n.d.	MCL000969 transporter (0.960),MCL006445 zinc-binding oxidoreductase cipb (1.000),MCL006953 trichothecene 3-o-acetyltransferase (0.985),MCL009536 transcription factor (0.750),MCL016644 nadph-dependent methylglyoxal reductase gre2 (1.000),MCL017388 unknown
family93_s6	Botdo1_1_c19	PKS-Like	MCL000209,MCL000275,MCL000369,MCL001516,MCL003499,
family93_s6	Macph1_c7	PKS-Like	MCL000002,MCL000209,MCL000275,MCL000369,MCL001516,MCL003499,
#family93_s6	summary	PKS-Like	MCL000002 kinesin light chain (0.546),MCL000209 fatty acid synthase (0.901),MCL000275 fatty acid synthase (0.917),MCL000369 cytochrome p450 (1.000),MCL001516 nuclear envelope protein brr6 (1.000),MCL003499 component of the swr1 complex which mediates the atp- dependent exchange of histone h2a for the h2a variant hzt1 leading to transcriptional regulation of selected genes by chromatin remodeling.…
family94_s6	Ampqui1_c11	PKS	MCL000017,MCL000131,MCL006800,MCL008476,MCL012381,
family94_s6	Lizem1_c6	PKS	MCL000017,MCL000131,MCL006800,MCL008476,MCL012381,MCL012578,
#family94_s6	summary	PKS	MCL000017 polyketide synthase (0.794),MCL000131 nad dependent epimerase/dehydratase family (0.932),MCL006800 o-methyltransferase (1.000),MCL008476 metallo-beta-lactamase domain protein (0.882),MCL012381 aflatoxin regulatory protein (0.833),MCL012578 cytochrome p450 (1.000)
family95_s6	Cloaq1_c56	PKS	MCL000001,MCL007111,MCL011961,MCL011961,MCL015041,MCL015547,
family95_s6	Hyspu1_1_c17	PKS	MCL000001,MCL007111,MCL011961,MCL015041,MCL015547,
family95_s6	Perma1_c17	PKS	MCL000001,MCL000179,MCL007111,MCL011961,MCL015041,MCL015547,
#family95_s6	summary	PKS	MCL000001 polyketide synthase (0.701),MCL000179 isoamyl alcohol oxidase (0.591),MCL007111 dehydrogenase reductase family (0.955),MCL011961 na (1.000),MCL015041 acting on paired donors (0.917),MCL015547 efflux pump antibiotic resistance protein (1.000)
family96_s6	Lenfl1_c3	PKS	MCL000001,MCL000193,MCL007111,MCL007449,MCL012491,MCL014698,
family96_s6	Maseb1_c21	PKS	MCL000001,MCL000193,MCL007111,MCL007449,MCL012491,MCL014698,
#family96_s6	summary	PKS	MCL000001 polyketide synthase (0.701),MCL000193 mfs gliotoxin efflux transporter glia (0.864),MCL007111 dehydrogenase reductase family (0.955),MCL007449 fad binding domain protein (1.000),MCL012491 berberine and berberine like (0.579),MCL014698 short chain dehydrogenase (1.000)
family97_s6	Aplpr1_c20	PKS	MCL000001,MCL000176,MCL000248,MCL000762,MCL010255,MCL015351,
family97_s6	Rhili1_c27	NRPS+PKS	MCL000001,MCL000006,MCL000248,MCL000762,MCL010255,MCL015351,
#family97_s6	summary	NRPS+PKS	MCL000001 polyketide synthase (0.701),MCL000006 nonribosomal peptide synthase (0.257),MCL000176 aflatoxin biosynthesis ketoreductase nor-1 (0.704),MCL000248 fungal trichothecene efflux pump (tri12) (0.490),MCL000762 zinc-binding dehydrogenase (0.388),MCL010255 alpha/beta hydrolase of unknown function (duf1100) (0.970),MCL015351 na (0.818)
family98_s6	Cocca1_c39	DMAT+PKS	MCL000001,MCL000279,MCL000643,MCL005204,MCL008172,MCL009378,
family98_s6	Cocvi1_c19	DMAT+PKS	MCL000001,MCL000279,MCL000643,MCL005204,MCL008172,MCL009378,
#family98_s6	summary	DMAT+PKS	MCL000001 polyketide synthase (0.701),MCL000279 kr domain (0.942),MCL000643 mfs multidrug transporter (1.000),MCL005204 tryptophan dimethylallyltransferase (0.734),MCL008172 na (1.000),MCL009378 transcription factor (1.000)
family99_s6	Clafu1_c16	NRPS	MCL000005,MCL000005,MCL000006,MCL005599,MCL006192,MCL006196,MCL012745,
family99_s6	Zasce1_c33	NRPS	MCL000005,MCL000006,MCL005599,MCL006192,MCL012745,
#family99_s6	summary	NRPS	MCL000005 multidrug resistance protein (0.422),MCL000006 nonribosomal peptide synthase (0.257),MCL005599 siderophore biosynthesis (0.946),MCL006192 long-chain-fatty-acid-coa ligase (0.940),MCL006196 na (1.000),MCL012745 l-ornithine (1.000)
family100_s6	Altal1_c30	NRPS-Like	MCL000003,MCL000016,MCL000070,MCL001400,MCL002006,MCL006331,
family100_s6	Altbr1_c23	NRPS-Like	MCL000003,MCL000003,MCL000016,MCL000070,MCL001400,MCL002006,MCL006331,
family100_s6	Ampqui1_c1	NRPS-Like	MCL000003,MCL000016,MCL000070,MCL001400,MCL002006,MCL006331,
family100_s6	Clael1_c20	NRPS-Like	MCL000003,MCL000016,MCL000070,MCL001400,MCL002006,MCL006331,
family100_s6	Cocca1_c24	NRPS-Like	MCL000003,MCL000016,MCL000070,MCL001400,MCL002006,MCL006331,
family100_s6	CocheC5_3_c48	NRPS-Like	MCL000003,MCL000016,MCL000070,MCL001400,MCL002006,MCL006331,
family100_s6	Coclu2_c28	NRPS-Like	MCL000003,MCL000016,MCL000070,MCL001400,MCL002006,MCL006331,
family100_s6	Cocmi1_c18	NRPS-Like	MCL000003,MCL000016,MCL001400,MCL002006,MCL006331,
family100_s6	Cocsa1_c5	NRPS-Like	MCL000003,MCL000016,MCL000070,MCL001400,MCL002006,MCL006331,
family100_s6	Cocvi1_c23	NRPS-Like	MCL000003,MCL000016,MCL000070,MCL001400,MCL002006,MCL006331,
family100_s6	Cucbe1_c19	NRPS-Like	MCL000003,MCL000016,MCL000070,MCL001400,MCL002006,MCL006331,
family100_s6	Decga1_c29	NRPS-Like	MCL000003,MCL000016,MCL000070,MCL001400,MCL002006,MCL006331,
family100_s6	Didex1_c3	NRPS-Like	MCL000003,MCL000016,MCL001400,MCL002006,MCL006331,
family100_s6	Dotsy1_c14	NRPS-Like	MCL000016,MCL000070,MCL001400,MCL002006,MCL006331,
family100_s6	Lepmu1_c25	NRPS-Like	MCL000003,MCL000016,MCL001400,MCL002006,MCL006331,
family100_s6	Lizem1_c8	NRPS-Like	MCL000003,MCL000016,MCL001400,MCL002006,MCL006331,
family100_s6	Lopnu1_c35	NRPS-Like	MCL000003,MCL000070,MCL001400,MCL002006,MCL006331,
family100_s6	Macan1_c24	NRPS-Like	MCL000003,MCL000016,MCL001400,MCL002006,MCL006331,
family100_s6	Ophdi1_c13	NRPS-Like	MCL000003,MCL000016,MCL000070,MCL001400,MCL002006,MCL006331,
family100_s6	Photr1_c16	NRPS-Like	MCL000003,MCL000016,MCL000070,MCL001400,MCL002006,MCL006331,
family100_s6	Pyrsp1_c33	NRPS-Like	MCL000003,MCL000016,MCL000070,MCL001400,MCL002006,MCL006331,
family100_s6	Pyrtr1_c16	NRPS-Like	MCL000003,MCL000016,MCL000070,MCL001400,MCL002006,MCL006331,
family100_s6	Pyrtt1_c4	NRPS-Like	MCL000003,MCL000016,MCL000070,MCL001400,MCL002006,MCL006331,
family100_s6	Setho1_c29	NRPS-Like	MCL000003,MCL000016,MCL000070,MCL001400,MCL002006,MCL006331,
family100_s6	Settu1_c41	NRPS-Like	MCL000003,MCL000016,MCL000070,MCL001400,MCL002006,MCL006331,
family100_s6	Stano2_c26	NRPS-Like	MCL000003,MCL000016,MCL000070,MCL001400,MCL002006,MCL006331,
family100_s6	Stasp1_c1	NRPS-Like	MCL000003,MCL000016,MCL000070,MCL001400,MCL002006,MCL006331,
#family100_s6	summary	NRPS-Like	MCL000003 (abc) transporter (0.370),MCL000016 efflux pump (0.416),MCL000070 mfs multidrug transporter (0.893),MCL001400 na (1.000),MCL002006 glycerol-3-phosphate dehydrogenase (0.990),MCL006331 male sterility protein (1.000)
family101_s6	Botdo1_1_c41	NRPS-Like+PKS	MCL000016,MCL000357,MCL008790,MCL009797,MCL010173,MCL014797,
family101_s6	Macph1_c10	NRPS-Like+PKS+TC	MCL000016,MCL000033,MCL000357,MCL000357,MCL008790,MCL009797,MCL010173,
#family101_s6	summary	NRPS-Like+PKS+TC	MCL000016 efflux pump (0.416),MCL000033 (gmc) oxidoreductase (0.788),MCL000357 polyketide synthase (0.868),MCL008790 2og-fe(ii) oxygenase superfamily (0.500),MCL009797 cytochrome p450 (1.000),MCL010173 male sterility protein (1.000),MCL014797 dna-binding protein (1.000)
family102_s6	Cocmi1_c37	PKS	MCL000001,MCL000109,MCL007603,MCL015673,MCL017385,
family102_s6	Masph1_c4	PKS	MCL000001,MCL000109,MCL007603,MCL009378,MCL015673,MCL017385,
#family102_s6	summary	PKS	MCL000001 polyketide synthase (0.701),MCL000109 major facilitator superfamily (0.516),MCL007603 8-amino-7-oxononanoate synthase (1.000),MCL009378 transcription factor (1.000),MCL015673 predicted membrane protein (duf2306) (1.000),MCL017385 short chain dehydrogenase reductase family (1.000)
family103_s6	Rhili1_c1	HYBRID	MCL000131,MCL007214,MCL010998,MCL015039,MCL017540,MCL018516,
family103_s6	Totfu1_c17	HYBRID	MCL000003,MCL000131,MCL010998,MCL015039,MCL017540,MCL018516,
#family103_s6	summary	HYBRID	MCL000003 (abc) transporter (0.370),MCL000131 nad dependent epimerase/dehydratase family (0.932),MCL007214 major facilitator superfamily (1.000),MCL010998 pks_at (1.000),MCL015039 na (1.000),MCL017540 na (0.750),MCL018516 phytanoyl-coa dioxygenase (phyh) (1.000)
family104_s6	Mycgr3_c3	PKS	MCL000001,MCL000244,MCL007603,MCL007946,MCL010298,MCL010642,
family104_s6	Zymps1_c21	PKS	MCL000001,MCL000244,MCL007603,MCL007946,MCL010298,MCL010642,
#family104_s6	summary	PKS	MCL000001 polyketide synthase (0.701),MCL000244 cytochrome p450 (1.000),MCL007603 8-amino-7-oxononanoate synthase (1.000),MCL007946 fungal trichothecene efflux pump (tri12) (0.830),MCL010298 na (1.000),MCL010642 short chain dehydrogenase reductase family oxidoreductase (0.963)
family105_s6	Stano2_c6	PKS	MCL000016,MCL000017,MCL000623,MCL006417,MCL015662,MCL017342,
family105_s6	Zasce1_c16	PKS	MCL000017,MCL000606,MCL000623,MCL006417,MCL015662,MCL017342,
#family105_s6	summary	PKS	MCL000016 efflux pump (0.416),MCL000017 polyketide synthase (0.794),MCL000606 cytochrome p450 (1.000),MCL000623 fad binding domain (0.703),MCL006417 laccase-1 (0.541),MCL015662 o-methyltransferase (1.000),MCL017342 fas1 (1.000)
family106_s6	Ampqui1_c6	PKS	MCL000017,MCL000444,MCL006196,MCL014671,MCL015344,
family106_s6	Lenfl1_c50	PKS	MCL000017,MCL000444,MCL006196,MCL014671,MCL015344,
family106_s6	Lopma1_c38	PKS	MCL000017,MCL000444,MCL006196,MCL014671,MCL015344,
family106_s6	Ophdi1_c48	PKS	MCL000017,MCL000253,MCL000444,MCL006196,MCL014671,MCL015344,
#family106_s6	summary	PKS	MCL000017 polyketide synthase (0.794),MCL000253 o-methyltransferase (1.000),MCL000444 fad binding domain (1.000),MCL006196 na (1.000),MCL014671 o-methyltransferase (1.000),MCL015344 na (1.000)
family107_s6	Hyspu1_1_c25	PKS-Like	MCL000209,MCL000275,MCL001516,MCL003499,MCL004231,MCL005516,
family107_s6	Leppa1_c10	PKS-Like	MCL000209,MCL000275,MCL001516,MCL004231,MCL005176,MCL005516,
#family107_s6	summary	PKS-Like	MCL000209 fatty acid synthase (0.901),MCL000275 fatty acid synthase (0.917),MCL001516 nuclear envelope protein brr6 (1.000),MCL003499 component of the swr1 complex which mediates the atp- dependent exchange of histone h2a for the h2a variant hzt1 leading to transcriptional regulation of selected genes by chromatin remodeling. involved in chromosome stability (1.000),MCL004231 conserved hypothetic…
family108_s6	Aplpr1_c9	PKS	MCL000001,MCL000248,MCL000762,MCL010181,MCL010255,
family108_s6	Cenge3_c33	PKS	MCL000001,MCL000248,MCL000762,MCL010001,MCL010181,MCL010255,
family108_s6	Clael1_c9	PKS	MCL000001,MCL000193,MCL000762,MCL010181,MCL010255,MCL014680,
family108_s6	Clael1_c34	PKS	MCL000001,MCL000248,MCL000762,MCL010181,MCL010255,MCL014680,
family108_s6	Macph1_c43	PKS	MCL000001,MCL000248,MCL000762,MCL010181,MCL010255,MCL014680,
family108_s6	Masph1_c27	PKS	MCL000001,MCL000248,MCL000478,MCL000762,MCL010181,MCL010255,
family108_s6	Rhyru1_1_c48	PKS	MCL000001,MCL000762,MCL010181,MCL010255,MCL014680,
family108_s6	Sacpr1_c14	PKS	MCL000001,MCL000248,MCL000762,MCL010181,MCL010255,
family108_s6	Veren1_c58	PKS	MCL000001,MCL000248,MCL000762,MCL010181,MCL010255,
family108_s6	Zoprh1_c31	PKS	MCL000001,MCL000001,MCL000248,MCL000762,MCL008785,MCL010181,MCL010255,
#family108_s6	summary	PKS	MCL000001 polyketide synthase (0.701),MCL000193 mfs gliotoxin efflux transporter glia (0.864),MCL000248 fungal trichothecene efflux pump (tri12) (0.490),MCL000478 cytochrome p450 (1.000),MCL000762 zinc-binding dehydrogenase (0.388),MCL008785 cytochrome p450 (1.000),MCL010001 cytochrome p450 (1.000),MCL010181 na (1.000),MCL010255 alpha/beta hydrolase of unknown function (duf1100) (0.970),MCL014680…
family109_s6	Hyspu1_1_c44	PKS+PKS-Like	MCL000016,MCL000017,MCL000209,MCL000275,MCL006417,MCL009378,
family109_s6	Perma1_c62	PKS+PKS-Like	MCL000016,MCL000017,MCL000209,MCL000275,MCL006417,MCL009378,
family109_s6	Stasp1_c20	PKS+PKS-Like	MCL000016,MCL000017,MCL000209,MCL000275,MCL006417,MCL009378,
#family109_s6	summary	PKS+PKS-Like	MCL000016 efflux pump (0.416),MCL000017 polyketide synthase (0.794),MCL000209 fatty acid synthase (0.901),MCL000275 fatty acid synthase (0.917),MCL006417 laccase-1 (0.541),MCL009378 transcription factor (1.000)
family110_s6	Hyspu1_1_c3	PKS-Like	MCL001224,MCL001853,MCL003170,MCL003818,MCL003819,MCL010525,
family110_s6	Wesor1_c23	PKS-Like	MCL001224,MCL001853,MCL003170,MCL003818,MCL003819,MCL010525,
#family110_s6	summary	PKS-Like	MCL001224 homoserine o-acetyltransferase (1.000),MCL001853 na (1.000),MCL003170 3-oxoacyl- acyl-carrier-protein -synthase (1.000),MCL003818 conserved hypothetical protein (1.000),MCL003819 40s ribosomal protein s24 (1.000),MCL010525 unknown
family111_s6	Elsamp1_c9	PKS	MCL000016,MCL000017,MCL006417,MCL006800,MCL015662,MCL017342,
family111_s6	Melpu1_c5	PKS	MCL000016,MCL000017,MCL006417,MCL006800,MCL015662,MCL017342,
family111_s6	Zymar1_c8	PKS	MCL000017,MCL006417,MCL006800,MCL015662,MCL017342,
#family111_s6	summary	PKS	MCL000016 efflux pump (0.416),MCL000017 polyketide synthase (0.794),MCL006417 laccase-1 (0.541),MCL006800 o-methyltransferase (1.000),MCL015662 o-methyltransferase (1.000),MCL017342 fas1 (1.000)
family112_s6	Aplpr1_c32	PKS	MCL000003,MCL000109,MCL000131,MCL000179,MCL007445,MCL007586,
family112_s6	Macph1_c15	PKS	MCL000003,MCL000109,MCL000131,MCL007445,MCL007586,
#family112_s6	summary	PKS	MCL000003 (abc) transporter (0.370),MCL000109 major facilitator superfamily (0.516),MCL000131 nad dependent epimerase/dehydratase family (0.932),MCL000179 isoamyl alcohol oxidase (0.591),MCL007445 amidohydrolase (1.000),MCL007586 synthase (0.967)
family113_s6	Altal1_c18	PKS	MCL000017,MCL000974,MCL003939,MCL004903,MCL005059,
family113_s6	Altbr1_c4	PKS	MCL000017,MCL000017,MCL000974,MCL003939,MCL004903,MCL005059,
family113_s6	Aurpu_var_mel1_c2	PKS	MCL000017,MCL000974,MCL003939,MCL004903,MCL011079,
family113_s6	Aurpu_var_pul1_c11	PKS	MCL000017,MCL000974,MCL003939,MCL004903,MCL011079,
family113_s6	Aurpu_var_sub1_c7	PKS	MCL000017,MCL000974,MCL003939,MCL004903,MCL011079,
family113_s6	Cerzm1_c4	PKS	MCL000017,MCL000974,MCL003939,MCL004903,MCL005059,MCL011079,
family113_s6	Clael1_c32	PKS	MCL000017,MCL000974,MCL003939,MCL004903,MCL005059,
family113_s6	Clafu1_c18	PKS	MCL000017,MCL000974,MCL003939,MCL004903,MCL011079,
family113_s6	Cocca1_c1	PKS	MCL000017,MCL000974,MCL003939,MCL004903,MCL005059,
family113_s6	CocheC5_3_c2	PKS	MCL000017,MCL000974,MCL003939,MCL004903,MCL005059,
family113_s6	Coclu2_c9	PKS	MCL000017,MCL000974,MCL003939,MCL004903,MCL005059,
family113_s6	Cocsa1_c19	PKS	MCL000017,MCL000974,MCL003939,MCL004903,MCL005059,
family113_s6	Cocvi1_c22	PKS	MCL000017,MCL000974,MCL003939,MCL004903,MCL005059,
family113_s6	Conap1_c5	PKS	MCL000017,MCL000974,MCL003939,MCL004903,MCL005059,
family113_s6	Cucbe1_c25	PKS	MCL000017,MCL000974,MCL003939,MCL004903,MCL005059,
family113_s6	Decga1_c1	PKS	MCL000017,MCL000974,MCL003939,MCL004903,MCL005059,
family113_s6	Dotse1_c1	PKS	MCL000017,MCL000974,MCL003939,MCL004903,MCL011079,
family113_s6	Horac1_c8	PKS	MCL000017,MCL000974,MCL003939,MCL004903,MCL011079,
family113_s6	Micmi1_c14	PKS	MCL000017,MCL000974,MCL003939,MCL004903,MCL005059,MCL011079,
family113_s6	Mycfi2_c3	PKS	MCL000017,MCL000974,MCL003939,MCL004903,MCL005059,MCL011079,
family113_s6	Patat1_c22	PKS	MCL000017,MCL000974,MCL003939,MCL004903,MCL005059,
family113_s6	Pyrtr1_c17	PKS	MCL000017,MCL000974,MCL003939,MCL004903,MCL005059,
family113_s6	Sepmu1_c6	PKS	MCL000017,MCL000974,MCL003939,MCL004903,MCL011079,
family113_s6	Seppo1_c8	PKS	MCL000017,MCL000974,MCL003939,MCL004903,MCL011079,
family113_s6	Ternu1_c9	PKS	MCL000017,MCL000974,MCL003939,MCL004903,MCL005059,MCL011079,
family113_s6	Tryvi1_c27	PKS	MCL000017,MCL000974,MCL003939,MCL004903,MCL005059,
family113_s6	Zasce1_c34	PKS	MCL000017,MCL000974,MCL003939,MCL004903,MCL005059,MCL011079,
family113_s6	Zymar1_c2	PKS	MCL000017,MCL000974,MCL003939,MCL004903,MCL005059,
family113_s6	Zymps1_c19	PKS	MCL000017,MCL000974,MCL003939,MCL004903,MCL005059,
#family113_s6	summary	PKS	MCL000017 polyketide synthase (0.794),MCL000974 transcription factor cmr1 (0.990),MCL003939 )-reductase (1.000),MCL004903 prefoldin subunit (1.000),MCL005059 hsp40 co-chaperone jid1 (1.000),MCL011079 na (1.000)
family114_s6	Cloaq1_c44	PKS	MCL000001,MCL000762,MCL013851,MCL016583,MCL020888,
family114_s6	Dotse1_c25	PKS	MCL000001,MCL000762,MCL013851,MCL016583,MCL020888,
family114_s6	Ophdi1_c25	PKS	MCL000001,MCL000762,MCL013851,MCL016583,MCL020888,
family114_s6	Veren1_c6	PKS	MCL000001,MCL000762,MCL004314,MCL013851,MCL016583,MCL020888,
#family114_s6	summary	PKS	MCL000001 polyketide synthase (0.701),MCL000762 zinc-binding dehydrogenase (0.388),MCL004314 mn2 homeostasis protein (per1) (1.000),MCL013851 serine hydrolase (fsh1) (0.800),MCL016583 solid-state culture specific protein (1.000),MCL020888 cytochrome p450 (1.000)
family115_s6	Dotsy1_c28	NRPS	MCL000005,MCL000006,MCL005599,MCL006192,MCL008544,
family115_s6	Lenfl1_c21	NRPS	MCL000005,MCL000006,MCL005599,MCL006192,MCL008544,MCL009708,
family115_s6	Linin1_c21	NRPS	MCL000005,MCL000006,MCL005599,MCL006192,MCL008544,MCL009708,
family115_s6	Lizem1_c30	NRPS	MCL000005,MCL000006,MCL005599,MCL006192,MCL008544,MCL009708,
family115_s6	Lopnu1_c29	NRPS	MCL000005,MCL000006,MCL005599,MCL006192,MCL008544,
family115_s6	Masph1_c31	NRPS	MCL000005,MCL000006,MCL005599,MCL006192,MCL008544,
family115_s6	Parsp1_c8	NRPS	MCL000005,MCL000006,MCL005599,MCL006192,MCL008544,
family115_s6	Perma1_c38	NRPS	MCL000005,MCL000006,MCL005599,MCL006192,MCL008544,MCL009708,MCL011383,
family115_s6	Polfu1_c8	NRPS	MCL000005,MCL000006,MCL005599,MCL006192,MCL008544,MCL008708,
family115_s6	Rhyru1_1_c50	NRPS	MCL000005,MCL000006,MCL005599,MCL006192,MCL008544,
family115_s6	Spofi1_c16	NRPS	MCL000005,MCL000006,MCL005599,MCL006192,MCL008544,
family115_s6	Veren1_c8	NRPS	MCL000005,MCL000006,MCL000969,MCL005599,MCL006192,MCL008544,
family115_s6	Zoprh1_c37	NRPS	MCL000005,MCL000006,MCL000746,MCL005599,MCL006192,MCL008544,MCL009708,
#family115_s6	summary	NRPS	MCL000005 multidrug resistance protein (0.422),MCL000006 nonribosomal peptide synthase (0.257),MCL000746 beta-lactamase (1.000),MCL000969 transporter (0.960),MCL005599 siderophore biosynthesis (0.946),MCL006192 long-chain-fatty-acid-coa ligase (0.940),MCL008544 inherit from eunog: l-ornithine (1.000),MCL008708 na (1.000),MCL009708 acetyltransferase (gnat) family (1.000),MCL011383 na (1.000)
family116_s5	Cloaq1_c48	HYBRID	MCL010998,MCL015039,MCL017540,MCL018516,
family116_s5	Perma1_c55	HYBRID	MCL010998,MCL015039,MCL017540,MCL018516,
family116_s5	Psehy1_c1	HYBRID	MCL000478,MCL010998,MCL015039,MCL017540,MCL018516,
#family116_s5	summary	HYBRID	MCL000478 cytochrome p450 (1.000),MCL010998 pks_at (1.000),MCL015039 na (1.000),MCL017540 na (0.750),MCL018516 phytanoyl-coa dioxygenase (phyh) (1.000)
family117_s5	Hyspu1_1_c19	PKS	MCL000001,MCL000926,MCL007288,MCL011532,MCL013896,
family117_s5	Lopnu1_c42	PKS	MCL000001,MCL000926,MCL011532,MCL013896,
family117_s5	Masph1_c22	PKS	MCL000001,MCL000176,MCL000926,MCL011532,MCL013896,
family117_s5	Ophdi1_c12	PKS	MCL000001,MCL000926,MCL011532,MCL013896,
family117_s5	Polfu1_c6	PKS	MCL000001,MCL000926,MCL011532,MCL013896,
family117_s5	Zoprh1_c61	PKS	MCL000001,MCL000926,MCL007288,MCL011532,MCL013896,
#family117_s5	summary	PKS	MCL000001 polyketide synthase (0.701),MCL000176 aflatoxin biosynthesis ketoreductase nor-1 (0.704),MCL000926 na (0.971),MCL007288 serine hydrolase (fsh1) (0.857),MCL011532 major facilitator superfamily (0.957),MCL013896 integral membrane protein (0.714)
family118_s5	Botdo1_1_c38	PKS	MCL000357,MCL007449,MCL013160,MCL014259,
family118_s5	Macph1_c35	PKS	MCL000357,MCL000926,MCL007449,MCL013160,MCL014259,
#family118_s5	summary	PKS	MCL000357 polyketide synthase (0.868),MCL000926 na (0.971),MCL007449 fad binding domain protein (1.000),MCL013160 cytochrome p450 (1.000),MCL014259 2og-fe(ii) oxygenase family (1.000)
family119_s5	Aaoar1_c39	PKS	MCL000001,MCL000005,MCL000789,MCL007692,
family119_s5	Ampqui1_c19	PKS	MCL000001,MCL000005,MCL000789,MCL007692,
family119_s5	Bysci1_c27	PKS	MCL000001,MCL000005,MCL000789,MCL007692,
family119_s5	Cucbe1_c1	PKS	MCL000001,MCL000005,MCL000789,MCL007692,
family119_s5	Didex1_c25	PKS	MCL000001,MCL000005,MCL000789,MCL007692,
family119_s5	Karrh1_c27	PKS	MCL000001,MCL000005,MCL000789,MCL007692,
family119_s5	Lenfl1_c31	PKS	MCL000001,MCL000005,MCL000789,MCL007692,
family119_s5	Lizem1_c3	PKS	MCL000001,MCL000005,MCL000789,MCL007692,
family119_s5	Lopma1_c37	PKS	MCL000001,MCL000005,MCL000789,MCL007692,
family119_s5	Maseb1_c30	PKS	MCL000001,MCL000005,MCL000789,MCL007692,
family119_s5	Masph1_c32	PKS	MCL000001,MCL000005,MCL000789,MCL007692,
family119_s5	Melpu1_c30	PKS	MCL000001,MCL000005,MCL000789,MCL007692,
family119_s5	Melpu1_c57	PKS	MCL000001,MCL000005,MCL000789,MCL007692,
family119_s5	Ophdi1_c2	PKS	MCL000001,MCL000003,MCL000005,MCL000789,MCL007692,
family119_s5	Parsp1_c40	PKS	MCL000001,MCL000005,MCL000789,MCL007692,
family119_s5	Plesi1_c12	PKS	MCL000001,MCL000005,MCL000789,MCL007692,
family119_s5	Pyrsp1_c23	PKS	MCL000001,MCL000003,MCL000005,MCL000789,MCL007692,
family119_s5	Stasp1_c25	PKS	MCL000001,MCL000005,MCL000789,MCL007692,
family119_s5	Stasp1_c29	PKS	MCL000001,MCL000005,MCL000789,MCL007692,
#family119_s5	summary	PKS	MCL000001 polyketide synthase (0.701),MCL000003 (abc) transporter (0.370),MCL000005 multidrug resistance protein (0.422),MCL000789 beta-lactamase (1.000),MCL007692 serine hydrolase (fsh1) (1.000)
family120_s5	Altal1_c17	PKS	MCL000001,MCL007483,MCL009662,MCL009662,MCL009662,MCL011141,
family120_s5	Altbr1_c16	PKS	MCL000001,MCL007483,MCL009662,MCL011141,
family120_s5	Clael1_c30	PKS	MCL000001,MCL007483,MCL009662,MCL009662,MCL011141,
family120_s5	CocheC5_3_c29	PKS	MCL000001,MCL007483,MCL009662,MCL011141,
family120_s5	Coclu2_c6	PKS	MCL000001,MCL007483,MCL009662,MCL011141,
family120_s5	Perma1_c80	PKS	MCL000001,MCL007483,MCL009662,MCL011141,
family120_s5	Photr1_c11	PKS	MCL000001,MCL007483,MCL009662,MCL009662,MCL011141,
family120_s5	Pyrtr1_c24	PKS	MCL000001,MCL007483,MCL009662,MCL009662,MCL011141,
family120_s5	Pyrtt1_c34	PKS	MCL000001,MCL007483,MCL009662,MCL009662,MCL009662,MCL011141,
family120_s5	Rhili1_c4	PKS	MCL000001,MCL000002,MCL007483,MCL009662,MCL011141,
family120_s5	Settu1_c23	PKS	MCL000001,MCL007483,MCL009662,MCL011141,
family120_s5	Stano2_c28	PKS	MCL000001,MCL007483,MCL009662,MCL011141,
#family120_s5	summary	PKS	MCL000001 polyketide synthase (0.701),MCL000002 kinesin light chain (0.546),MCL007483 na (0.780),MCL009662 cytochrome p450 (1.000),MCL011141 berberine and berberine like (0.923)
family121_s5	Cenge3_c1	HYBRID	MCL010998,MCL012621,MCL014928,MCL018252,
family121_s5	Cocmi1_c3	HYBRID	MCL007418,MCL010998,MCL012621,MCL014928,MCL018252,
family121_s5	Cucbe1_c8	HYBRID	MCL007418,MCL010998,MCL012621,MCL014928,
family121_s5	Linin1_c18	HYBRID	MCL010998,MCL012621,MCL014928,MCL018252,
family121_s5	Psehy1_c16	HYBRID	MCL007418,MCL010998,MCL012621,MCL014928,MCL018252,
family121_s5	Zoprh1_c75	HYBRID	MCL007418,MCL010998,MCL012621,MCL014928,
#family121_s5	summary	HYBRID	MCL007418 2og-fe(ii) oxygenase superfamily (1.000),MCL010998 pks_at (1.000),MCL012621 major facilitator superfamily (1.000),MCL014928 threonine aldolase (1.000),MCL018252 unknown
family122_s5	Amnli1_c27	PKS-Like	MCL000209,MCL000275,MCL000369,MCL001516,
family122_s5	Melpu1_c35	PKS-Like	MCL000209,MCL000275,MCL000369,MCL001516,
family122_s5	Plesi1_c21	PKS-Like	MCL000209,MCL000275,MCL000369,MCL001516,
family122_s5	Spofi1_c11	PKS-Like	MCL000209,MCL000275,MCL000369,MCL001516,MCL007865,
#family122_s5	summary	PKS-Like	MCL000209 fatty acid synthase (0.901),MCL000275 fatty acid synthase (0.917),MCL000369 cytochrome p450 (1.000),MCL001516 nuclear envelope protein brr6 (1.000),MCL007865 na (1.000)
family123_s5	Lizem1_c11	n.d.	MCL000244,MCL000394,MCL009536,MCL010298,MCL013861,
family123_s5	Pyrtt1_c27	n.d.	MCL000244,MCL009536,MCL010298,MCL013861,
#family123_s5	summary	n.d.	MCL000244 cytochrome p450 (1.000),MCL000394 carboxyphosphonoenolpyruvate phosphonomutase (1.000),MCL009536 transcription factor (0.750),MCL010298 na (1.000),MCL013861 cytochrome p450 (1.000)
family124_s5	Amnli1_c7	PKS	MCL000001,MCL007603,MCL007946,MCL010642,
family124_s5	Bysci1_c33	PKS	MCL000001,MCL007603,MCL007946,MCL010642,
family124_s5	Mycfi2_c18	PKS	MCL000001,MCL007603,MCL007946,MCL010642,
family124_s5	Ophdi1_c42	PKS	MCL000001,MCL007603,MCL007946,MCL010642,
family124_s5	Pyrtr1_c19	PKS	MCL000001,MCL000248,MCL007603,MCL007946,MCL010642,
family124_s5	Seppo1_c25	PKS	MCL000001,MCL007603,MCL007946,MCL010642,
family124_s5	Ternu1_c11	PKS	MCL000001,MCL007603,MCL007946,MCL010642,
#family124_s5	summary	PKS	MCL000001 polyketide synthase (0.701),MCL000248 fungal trichothecene efflux pump (tri12) (0.490),MCL007603 8-amino-7-oxononanoate synthase (1.000),MCL007946 fungal trichothecene efflux pump (tri12) (0.830),MCL010642 short chain dehydrogenase reductase family oxidoreductase (0.963)
family125_s5	Decga1_c13	PKS-Like	MCL000209,MCL000275,MCL001516,MCL004231,MCL009964,
family125_s5	Zoprh1_c66	PKS-Like	MCL000209,MCL000275,MCL001516,MCL003499,MCL004231,
#family125_s5	summary	PKS-Like	MCL000209 fatty acid synthase (0.901),MCL000275 fatty acid synthase (0.917),MCL001516 nuclear envelope protein brr6 (1.000),MCL003499 component of the swr1 complex which mediates the atp- dependent exchange of histone h2a for the h2a variant hzt1 leading to transcriptional regulation of selected genes by chromatin remodeling. involved in chromosome stability (1.000),MCL004231 conserved hypothetic…
family126_s5	Clafu1_c24	PKS-Like+TC	MCL000033,MCL000209,MCL000275,MCL007510,MCL009261,
family126_s5	Dotse1_c7	PKS-Like+TC	MCL000033,MCL000209,MCL000275,MCL007510,MCL009261,
#family126_s5	summary	PKS-Like+TC	MCL000033 (gmc) oxidoreductase (0.788),MCL000209 fatty acid synthase (0.901),MCL000275 fatty acid synthase (0.917),MCL007510 na (0.500),MCL009261 domain of unknown function (duf1772) (1.000)
family127_s5	Delst1_c18	PKS	MCL000017,MCL007288,MCL011280,MCL011880,MCL012578,
family127_s5	Veren1_c27	PKS	MCL000017,MCL011280,MCL011880,MCL012578,
#family127_s5	summary	PKS	MCL000017 polyketide synthase (0.794),MCL007288 serine hydrolase (fsh1) (0.857),MCL011280 fungal zn(2)-cys(6) binuclear cluster domain (1.000),MCL011880 fad binding domain (1.000),MCL012578 cytochrome p450 (1.000)
family128_s5	Coclu2_c25	PKS	MCL000001,MCL000248,MCL000762,MCL010255,MCL012041,
family128_s5	Cocvi1_c35	PKS	MCL000001,MCL000248,MCL000762,MCL010255,MCL012041,
family128_s5	Maseb1_c26	PKS	MCL000001,MCL000248,MCL000762,MCL010255,MCL012041,
family128_s5	Neopa1_c9	PKS	MCL000001,MCL000001,MCL000248,MCL010255,MCL012041,
family128_s5	Totfu1_c14	PKS	MCL000001,MCL000248,MCL000762,MCL010255,MCL012041,
family128_s5	Veren1_c17	PKS	MCL000001,MCL000248,MCL000762,MCL010255,MCL012041,
#family128_s5	summary	PKS	MCL000001 polyketide synthase (0.701),MCL000248 fungal trichothecene efflux pump (tri12) (0.490),MCL000762 zinc-binding dehydrogenase (0.388),MCL010255 alpha/beta hydrolase of unknown function (duf1100) (0.970),MCL012041 na (1.000)
family129_s5	Spofi1_c19	PKS	MCL000001,MCL000370,MCL007271,MCL011981,
family129_s5	Trepe1_c19	PKS	MCL000001,MCL000188,MCL000370,MCL007271,MCL011981,
#family129_s5	summary	PKS	MCL000001 polyketide synthase (0.701),MCL000188 short chain dehydrogenase (0.972),MCL000370 alpha/beta hydrolase fold (0.744),MCL007271 o-methyltransferase (1.000),MCL011981 na (0.524)
family130_s5	Aciri1_meta_c13	PKS-Like	MCL000209,MCL000275,MCL003499,MCL004231,
family130_s5	Polci1_c15	PKS-Like	MCL000209,MCL000275,MCL003499,MCL004231,MCL013602,
#family130_s5	summary	PKS-Like	MCL000209 fatty acid synthase (0.901),MCL000275 fatty acid synthase (0.917),MCL003499 component of the swr1 complex which mediates the atp- dependent exchange of histone h2a for the h2a variant hzt1 leading to transcriptional regulation of selected genes by chromatin remodeling. involved in chromosome stability (1.000),MCL004231 conserved hypothetical protein (1.000),MCL013602 gtp binding protein…
family131_s5	Aaoar1_c26	PKS	MCL000017,MCL000974,MCL003939,MCL004903,
family131_s5	Amnli1_c23	PKS	MCL000017,MCL000974,MCL003939,MCL004903,
family131_s5	Ampqui1_c2	PKS	MCL000017,MCL000974,MCL003939,MCL004903,
family131_s5	Aplpr1_c25	PKS	MCL000017,MCL000974,MCL003939,MCL004903,
family131_s5	Bimnz1_c14	PKS	MCL000017,MCL000974,MCL003939,MCL004903,
family131_s5	Bysci1_c8	PKS	MCL000017,MCL000974,MCL003939,MCL004903,
family131_s5	Cenge3_c22	PKS	MCL000017,MCL000974,MCL003939,MCL004903,
family131_s5	Delst1_c9	NRPS-Like+PKS	MCL000017,MCL000867,MCL000974,MCL003939,MCL004903,
family131_s5	Didex1_c5	PKS	MCL000017,MCL000974,MCL003939,MCL004903,
family131_s5	Dipse1_c1	PKS	MCL000017,MCL000974,MCL003939,MCL004903,
family131_s5	Disac1_c10	PKS	MCL000017,MCL000974,MCL003939,MCL004903,
family131_s5	Dotsy1_c31	PKS	MCL000017,MCL000974,MCL003939,MCL004903,
family131_s5	Elsamp1_c7	PKS	MCL000017,MCL000974,MCL003939,MCL004903,
family131_s5	Glost2_c9	PKS	MCL000017,MCL000974,MCL003939,MCL004903,
family131_s5	Hyspu1_1_c24	PKS	MCL000017,MCL000974,MCL003939,MCL004903,
family131_s5	Karrh1_c3	PKS	MCL000017,MCL000974,MCL003939,MCL004903,
family131_s5	Lenfl1_c2	PKS	MCL000017,MCL000974,MCL003939,MCL004903,
family131_s5	Lepmu1_c14	PKS	MCL000017,MCL000974,MCL003939,MCL004903,
family131_s5	Linin1_c11	PKS	MCL000017,MCL000974,MCL003939,MCL004903,
family131_s5	Lizem1_c34	PKS	MCL000017,MCL000974,MCL003939,MCL004903,
family131_s5	Lopma1_c39	PKS	MCL000017,MCL000974,MCL003939,MCL004903,
family131_s5	Lopmy1_c18	PKS	MCL000017,MCL000974,MCL003939,MCL004903,
family131_s5	Lopnu1_c16	PKS	MCL000017,MCL000253,MCL000974,MCL003939,MCL004903,
family131_s5	Macan1_c28	PKS	MCL000017,MCL000974,MCL003939,MCL004903,
family131_s5	Maseb1_c34	PKS	MCL000017,MCL000974,MCL003939,MCL004903,
family131_s5	Masph1_c9	PKS	MCL000017,MCL000974,MCL003939,MCL004903,
family131_s5	Melpu1_c52	PKS	MCL000017,MCL000974,MCL003939,MCL004903,
family131_s5	Mycgr3_c5	PKS	MCL000017,MCL000974,MCL003939,MCL004903,
family131_s5	Myrdu1_c14	PKS	MCL000017,MCL000974,MCL003939,MCL004903,
family131_s5	Mytre1_c30	PKS	MCL000017,MCL000974,MCL003939,MCL004903,
family131_s5	Neopa1_c36	PKS	MCL000017,MCL000974,MCL003939,MCL004903,
family131_s5	Ophdi1_c49	PKS	MCL000017,MCL000974,MCL003939,MCL004903,
family131_s5	Perma1_c69	PKS	MCL000017,MCL000974,MCL003939,MCL004903,
family131_s5	Photr1_c6	PKS	MCL000017,MCL000974,MCL003939,MCL004903,
family131_s5	Plesi1_c5	PKS	MCL000017,MCL000974,MCL003939,MCL004903,
family131_s5	Polfu1_c9	PKS	MCL000017,MCL000974,MCL003939,MCL004903,
family131_s5	Pyrsp1_c13	PKS	MCL000017,MCL000974,MCL003939,MCL004903,
family131_s5	Rhili1_c36	PKS	MCL000017,MCL000974,MCL003939,MCL004903,
family131_s5	Sacpr1_c8	PKS	MCL000017,MCL000974,MCL003939,MCL004903,
family131_s5	Setho1_c16	PKS	MCL000017,MCL000974,MCL003939,MCL004903,
family131_s5	Spofi1_c1	PKS	MCL000017,MCL000974,MCL003939,MCL004903,
family131_s5	Stano2_c12	PKS	MCL000017,MCL000974,MCL003939,MCL004903,
family131_s5	Stasp1_c38	PKS	MCL000017,MCL000974,MCL003939,MCL004903,
family131_s5	Totfu1_c19	PKS	MCL000017,MCL000974,MCL003939,MCL004903,
family131_s5	Trepe1_c22	PKS	MCL000017,MCL000974,MCL003939,MCL004903,
family131_s5	Tribi1_c3	PKS	MCL000017,MCL000974,MCL003939,MCL004903,
family131_s5	Verga1_c26	PKS	MCL000017,MCL000974,MCL003939,MCL004903,
family131_s5	Zoprh1_c69	PKS	MCL000017,MCL000974,MCL003939,MCL004903,
#family131_s5	summary	NRPS-Like+PKS	MCL000017 polyketide synthase (0.794),MCL000253 o-methyltransferase (1.000),MCL000867 large subunit (1.000),MCL000974 transcription factor cmr1 (0.990),MCL003939 )-reductase (1.000),MCL004903 prefoldin subunit (1.000)
family132_s5	Cocmi1_c34	PKS	MCL000017,MCL000131,MCL006800,MCL012381,
family132_s5	Cocsa1_c16	PKS	MCL000017,MCL000131,MCL006800,MCL012381,
family132_s5	Cocvi1_c15	PKS	MCL000017,MCL000131,MCL006800,MCL012381,
family132_s5	Polci1_c19	PKS	MCL000016,MCL000017,MCL000131,MCL006800,MCL012381,
#family132_s5	summary	PKS	MCL000016 efflux pump (0.416),MCL000017 polyketide synthase (0.794),MCL000131 nad dependent epimerase/dehydratase family (0.932),MCL006800 o-methyltransferase (1.000),MCL012381 aflatoxin regulatory protein (0.833)
family133_s5	Pyrtt1_c25	NRPS	MCL000005,MCL000006,MCL007738,MCL009708,
family133_s5	Setho1_c6	NRPS	MCL000005,MCL000006,MCL007738,MCL009708,MCL015811,
#family133_s5	summary	NRPS	MCL000005 multidrug resistance protein (0.422),MCL000006 nonribosomal peptide synthase (0.257),MCL007738 common central domain of tyrosinase (1.000),MCL009708 acetyltransferase (gnat) family (1.000),MCL015811 unknown
family134_s5	Pieho1_1_c6	PKS	MCL000017,MCL000974,MCL003939,MCL005059,
family134_s5	Venpi1_c3	PKS	MCL000017,MCL000974,MCL003939,MCL005059,MCL006417,
#family134_s5	summary	PKS	MCL000017 polyketide synthase (0.794),MCL000974 transcription factor cmr1 (0.990),MCL003939 )-reductase (1.000),MCL005059 hsp40 co-chaperone jid1 (1.000),MCL006417 laccase-1 (0.541)
family135_s5	Aurpu_var_nam1_c13	PKS	MCL000001,MCL000369,MCL000762,MCL013851,
family135_s5	Aurpu_var_pul1_c26	PKS	MCL000001,MCL000369,MCL000762,MCL013851,
family135_s5	Aurpu_var_sub1_c5	PKS	MCL000001,MCL000003,MCL000369,MCL000762,MCL013851,
#family135_s5	summary	PKS	MCL000001 polyketide synthase (0.701),MCL000003 (abc) transporter (0.370),MCL000369 cytochrome p450 (1.000),MCL000762 zinc-binding dehydrogenase (0.388),MCL013851 serine hydrolase (fsh1) (0.800)
family136_s5	Amnli1_c31	PKS	MCL000001,MCL000109,MCL000606,MCL011148,
family136_s5	Cloaq1_c14	PKS	MCL000001,MCL000606,MCL007271,MCL011148,MCL012574,
family136_s5	Melpu1_c43	PKS	MCL000001,MCL000606,MCL007271,MCL011148,MCL012491,
family136_s5	Mytre1_c9	PKS	MCL000001,MCL000109,MCL000606,MCL007271,MCL011148,
family136_s5	Perma1_c99	PKS	MCL000001,MCL000109,MCL000606,MCL011148,
family136_s5	Pyrsp1_c32	PKS	MCL000001,MCL000109,MCL000606,MCL011148,
family136_s5	Trepe1_c41	PKS	MCL000001,MCL000109,MCL000606,MCL007271,MCL011148,
#family136_s5	summary	PKS	MCL000001 polyketide synthase (0.701),MCL000109 major facilitator superfamily (0.516),MCL000606 cytochrome p450 (1.000),MCL007271 o-methyltransferase (1.000),MCL011148 fungal specific transcription factor domain (1.000),MCL012491 berberine and berberine like (0.579),MCL012574 mfs gliotoxin efflux transporter glia (1.000)
family137_s5	Aciri1_meta_c3	n.d.	MCL000974,MCL003939,MCL005059,MCL011079,
family137_s5	Polci1_c20	n.d.	MCL000974,MCL003939,MCL005059,MCL006445,MCL011079,
#family137_s5	summary	n.d.	MCL000974 transcription factor cmr1 (0.990),MCL003939 )-reductase (1.000),MCL005059 hsp40 co-chaperone jid1 (1.000),MCL006445 zinc-binding oxidoreductase cipb (1.000),MCL011079 na (1.000)
family138_s5	Altal1_c22	PKS	MCL000001,MCL010001,MCL015123,MCL016274,
family138_s5	Altbr1_c18	PKS	MCL000001,MCL010001,MCL015123,MCL016274,
family138_s5	CocheC5_3_c10	PKS	MCL000001,MCL010001,MCL015123,MCL016274,
family138_s5	Cocmi1_c11	PKS	MCL000001,MCL010001,MCL015123,MCL016274,
family138_s5	Cocsa1_c8	PKS	MCL000001,MCL010001,MCL015123,MCL016274,
family138_s5	Settu1_c29	PKS	MCL000001,MCL000253,MCL010001,MCL015123,MCL016274,
#family138_s5	summary	PKS	MCL000001 polyketide synthase (0.701),MCL000253 o-methyltransferase (1.000),MCL010001 cytochrome p450 (1.000),MCL015123 kr domain (1.000),MCL016274 cytochrome p450 (1.000)
family139_s5	Coclu2_c27	PKS	MCL000001,MCL000109,MCL007288,MCL008534,MCL012937,
family139_s5	Zasce1_c10	PKS	MCL000001,MCL000109,MCL007288,MCL007288,MCL012937,
#family139_s5	summary	PKS	MCL000001 polyketide synthase (0.701),MCL000109 major facilitator superfamily (0.516),MCL007288 serine hydrolase (fsh1) (0.857),MCL008534 na (0.587),MCL012937 na (0.833)
family140_s5	Perma1_c86	PKS	MCL000001,MCL007288,MCL011961,MCL015041,MCL015547,
family140_s5	Trepe1_c49	PKS	MCL000001,MCL007288,MCL011961,MCL015041,MCL015547,
#family140_s5	summary	PKS	MCL000001 polyketide synthase (0.701),MCL007288 serine hydrolase (fsh1) (0.857),MCL011961 na (1.000),MCL015041 acting on paired donors (0.917),MCL015547 efflux pump antibiotic resistance protein (1.000)
family141_s5	Bimnz1_c28	n.d.	MCL000369,MCL001516,MCL005176,MCL007012,MCL007865,
family141_s5	Decga1_c14	n.d.	MCL000147,MCL000369,MCL005176,MCL007012,MCL007865,
family141_s5	Karrh1_c39	n.d.	MCL000369,MCL001516,MCL005176,MCL007865,
family141_s5	Lopma1_c2	n.d.	MCL000369,MCL005176,MCL007012,MCL007865,
family141_s5	Parsp1_c28	n.d.	MCL000369,MCL001516,MCL005176,MCL007012,MCL007865,
family141_s5	Zoprh1_c65	n.d.	MCL000369,MCL005176,MCL007012,MCL007865,
#family141_s5	summary	n.d.	MCL000147 nadh flavin oxidoreductase nadh oxidase family protein (1.000),MCL000369 cytochrome p450 (1.000),MCL001516 nuclear envelope protein brr6 (1.000),MCL005176 inherit from cog: endonuclease exonuclease phosphatase (1.000),MCL007012 domain of unknown function (duf3328) (1.000),MCL007865 na (1.000)
family142_s5	Bysci1_c24	PKS	MCL000017,MCL006800,MCL011280,MCL012348,MCL012578,
family142_s5	Delco1_c23	PKS	MCL000017,MCL006800,MCL011280,MCL012348,MCL012578,
family142_s5	Masph1_c18	PKS	MCL000017,MCL000623,MCL006800,MCL011280,MCL012578,
family142_s5	Settu1_c25	PKS+TC	MCL000017,MCL000033,MCL011280,MCL012348,MCL012578,
family142_s5	Trepe1_c2	PKS	MCL000017,MCL006800,MCL011280,MCL012348,MCL012578,
#family142_s5	summary	PKS+TC	MCL000017 polyketide synthase (0.794),MCL000033 (gmc) oxidoreductase (0.788),MCL000623 fad binding domain (0.703),MCL006800 o-methyltransferase (1.000),MCL011280 fungal zn(2)-cys(6) binuclear cluster domain (1.000),MCL012348 na (0.842),MCL012578 cytochrome p450 (1.000)
family143_s5	Coclu2_c31	NRPS+PKS	MCL000001,MCL000023,MCL000160,MCL005941,MCL007603,
family143_s5	Linin1_c54	NRPS+PKS	MCL000001,MCL000023,MCL005941,MCL007603,
family143_s5	Plesi1_c14	NRPS+PKS	MCL000001,MCL000023,MCL005941,MCL007603,
family143_s5	Trepe1_c23	NRPS+PKS	MCL000001,MCL000023,MCL005941,MCL007603,
#family143_s5	summary	NRPS+PKS	MCL000001 polyketide synthase (0.701),MCL000023 abc multidrug transporter (0.763),MCL000160 mfs transporter (0.608),MCL005941 condensation domain (0.607),MCL007603 8-amino-7-oxononanoate synthase (1.000)
family144_s5	Polci1_c21	NRPS	MCL000005,MCL000006,MCL000016,MCL001038,MCL014687,
family144_s5	Rhili1_c34	NRPS	MCL000005,MCL000006,MCL000016,MCL001038,
#family144_s5	summary	NRPS	MCL000005 multidrug resistance protein (0.422),MCL000006 nonribosomal peptide synthase (0.257),MCL000016 efflux pump (0.416),MCL001038 l-ornithine (1.000),MCL014687 cytochrome p450 (1.000)
family145_s5	Leppa1_c25	PKS	MCL000001,MCL000252,MCL011199,MCL012937,MCL016922,
family145_s5	Parsp1_c17	PKS	MCL000001,MCL000843,MCL011199,MCL012937,MCL016922,
#family145_s5	summary	PKS	MCL000001 polyketide synthase (0.701),MCL000252 cytochrome p450 (1.000),MCL000843 fad binding domain (0.898),MCL011199 flavin-binding monooxygenase-like (1.000),MCL012937 na (0.833),MCL016922 protein of unknown function (duf3237) (1.000)
family146_s5	Lenfl1_c22	n.d.	MCL000754,MCL008462,MCL008708,MCL011383,
family146_s5	Masph1_c30	n.d.	MCL000754,MCL008462,MCL008708,MCL011383,MCL012387,
family146_s5	Parsp1_c7	n.d.	MCL000754,MCL008462,MCL008708,MCL011383,
family146_s5	Spofi1_c15	n.d.	MCL000754,MCL008462,MCL008708,MCL011383,
family146_s5	Zoprh1_c36	n.d.	MCL000754,MCL008462,MCL008708,MCL011383,
#family146_s5	summary	n.d.	MCL000754 carboxypeptidase (1.000),MCL008462 na (1.000),MCL008708 na (1.000),MCL011383 na (1.000),MCL012387 aldo keto reductase (1.000)
family147_s5	Hyspu1_1_c22	PKS	MCL000001,MCL000606,MCL000706,MCL011311,MCL015726,
family147_s5	Lenfl1_c19	PKS	MCL000001,MCL000606,MCL000706,MCL011311,MCL015726,
family147_s5	Patat1_c3	PKS	MCL000001,MCL000176,MCL000706,MCL011311,MCL015726,
family147_s5	Perma1_c20	PKS	MCL000001,MCL000176,MCL000706,MCL011311,MCL015726,
family147_s5	Stano2_c24	PKS+TC	MCL000001,MCL000033,MCL000176,MCL011311,MCL015726,
#family147_s5	summary	PKS+TC	MCL000001 polyketide synthase (0.701),MCL000033 (gmc) oxidoreductase (0.788),MCL000176 aflatoxin biosynthesis ketoreductase nor-1 (0.704),MCL000606 cytochrome p450 (1.000),MCL000706 inherit from cog: hydrolase (0.699),MCL011311 cytochrome p450 (1.000),MCL015726 berberine and berberine like (1.000)
family148_s5	Mycgr3_c20	PKS+TC	MCL000001,MCL000003,MCL000033,MCL000706,MCL008626,
family148_s5	Seppo1_c26	PKS	MCL000001,MCL000003,MCL000706,MCL008626,
family148_s5	Zymps1_c20	PKS	MCL000001,MCL000003,MCL000706,MCL008626,
#family148_s5	summary	PKS+TC	MCL000001 polyketide synthase (0.701),MCL000003 (abc) transporter (0.370),MCL000033 (gmc) oxidoreductase (0.788),MCL000706 inherit from cog: hydrolase (0.699),MCL008626 cytochrome p450 (1.000)
family149_s5	Aaoar1_c12	PKS	MCL000001,MCL000176,MCL007271,MCL010438,MCL016264,
family149_s5	Karrh1_c1	PKS	MCL000001,MCL007271,MCL010438,MCL016264,
family149_s5	Plesi1_c11	PKS	MCL000001,MCL000176,MCL007271,MCL010438,MCL016264,
#family149_s5	summary	PKS	MCL000001 polyketide synthase (0.701),MCL000176 aflatoxin biosynthesis ketoreductase nor-1 (0.704),MCL007271 o-methyltransferase (1.000),MCL010438 integral membrane protein (0.968),MCL016264 cytochrome p450 (1.000)
family150_s5	Macph1_c46	n.d.	MCL000494,MCL006196,MCL007510,MCL009261,MCL011218,
family150_s5	Rhyru1_1_c5	PKS	MCL000017,MCL000494,MCL006196,MCL007510,MCL011218,
#family150_s5	summary	n.d.+PKS	MCL000017 polyketide synthase (0.794),MCL000494 hypa-like protein (1.000),MCL006196 na (1.000),MCL007510 na (0.500),MCL009261 domain of unknown function (duf1772) (1.000),MCL011218 amp-binding enzyme (1.000)
family151_s5	Karrh1_c7	PKS	MCL000001,MCL000370,MCL008279,MCL011981,
family151_s5	Parsp1_c44	PKS	MCL000001,MCL000253,MCL000370,MCL008279,MCL011981,
family151_s5	Perma1_c54	PKS	MCL000001,MCL000370,MCL008279,MCL011981,
#family151_s5	summary	PKS	MCL000001 polyketide synthase (0.701),MCL000253 o-methyltransferase (1.000),MCL000370 alpha/beta hydrolase fold (0.744),MCL008279 serine hydrolase (fsh1) (0.981),MCL011981 na (0.524)
family152_s5	Aplpr1_c11	NRPS	MCL000005,MCL000006,MCL000040,MCL005599,MCL006192,
family152_s5	Dipse1_c17	NRPS	MCL000005,MCL000006,MCL005599,MCL006192,
family152_s5	Erebi1_c2	NRPS	MCL000005,MCL000006,MCL005599,MCL006192,MCL009708,
family152_s5	Macph1_c38	NRPS	MCL000005,MCL000006,MCL005599,MCL006192,
#family152_s5	summary	NRPS	MCL000005 multidrug resistance protein (0.422),MCL000006 nonribosomal peptide synthase (0.257),MCL000040 abc transporter transmembrane region (0.504),MCL005599 siderophore biosynthesis (0.946),MCL006192 long-chain-fatty-acid-coa ligase (0.940),MCL009708 acetyltransferase (gnat) family (1.000)
family153_s5	Altal1_c8	PKS	MCL000001,MCL000762,MCL008936,MCL014403,
family153_s5	Bysci1_c4	PKS	MCL000001,MCL000762,MCL008936,MCL014403,
family153_s5	Hyspu1_1_c6	PKS	MCL000001,MCL000762,MCL008936,MCL014403,
family153_s5	Lenfl1_c59	PKS	MCL000001,MCL000762,MCL008936,MCL014403,
family153_s5	Linin1_c7	PKS	MCL000001,MCL000762,MCL008936,MCL014403,
family153_s5	Melpu1_c32	PKS	MCL000001,MCL000762,MCL008936,MCL014403,
family153_s5	Perma1_c74	PKS	MCL000001,MCL000762,MCL008936,MCL013861,MCL014403,
family153_s5	Pyrtt1_c30	PKS	MCL000001,MCL000762,MCL008936,MCL014403,
family153_s5	Zoprh1_c10	PKS	MCL000001,MCL000762,MCL008936,MCL014403,
#family153_s5	summary	PKS	MCL000001 polyketide synthase (0.701),MCL000762 zinc-binding dehydrogenase (0.388),MCL008936 sugar (and other) transporter (0.378),MCL013861 cytochrome p450 (1.000),MCL014403 na (1.000)
family154_s5	CocheC5_3_c23	PKS-Like	MCL001224,MCL003164,MCL003170,MCL005185,MCL008285,
family154_s5	CocheC5_3_c42	PKS-Like	MCL001224,MCL003164,MCL003170,MCL005185,MCL008285,
family154_s5	Cucbe1_c10	PKS-Like	MCL001224,MCL003170,MCL005185,MCL008285,MCL010525,
family154_s5	Dotsy1_c12	PKS-Like	MCL001224,MCL003164,MCL003170,MCL005185,MCL008285,
family154_s5	Karrh1_c24	PKS-Like	MCL001224,MCL003170,MCL005185,MCL008285,
family154_s5	Lepmu1_c15	PKS-Like	MCL001224,MCL003164,MCL003170,MCL005185,MCL011056,
family154_s5	Lizem1_c20	PKS-Like	MCL001224,MCL003170,MCL005185,MCL008285,
family154_s5	Macan1_c13	PKS-Like	MCL001224,MCL003164,MCL003170,MCL005185,MCL008285,
family154_s5	Parsp1_c19	PKS-Like	MCL001224,MCL003170,MCL005185,MCL008285,
family154_s5	Pyrsp1_c4	PKS-Like	MCL001224,MCL003170,MCL005185,MCL008285,
family154_s5	Pyrtr1_c8	PKS-Like	MCL001224,MCL003164,MCL003170,MCL005185,
family154_s5	Pyrtt1_c5	PKS-Like	MCL001224,MCL003164,MCL003170,MCL005185,
family154_s5	Trepe1_c55	PKS-Like	MCL001224,MCL003170,MCL005185,MCL008285,MCL010525,
#family154_s5	summary	PKS-Like	MCL001224 homoserine o-acetyltransferase (1.000),MCL003164 conserved hypothetical protein (1.000),MCL003170 3-oxoacyl- acyl-carrier-protein -synthase (1.000),MCL005185 nickel transport protein (0.990),MCL008285 alcohol dehydrogenase groes-like domain (1.000),MCL010525 unknown,MCL011056 cytochrome p450 (1.000)
family155_s5	Botdo1_1_c20	PKS-Like	MCL001853,MCL003170,MCL003818,MCL003819,
family155_s5	Micmi1_c2	PKS-Like	MCL001853,MCL003170,MCL003818,MCL003819,
family155_s5	Pieho1_1_c1	PKS-Like	MCL000530,MCL001853,MCL003170,MCL003818,MCL003819,
#family155_s5	summary	PKS-Like	MCL000530 major facilitator superfamily (0.990),MCL001853 na (1.000),MCL003170 3-oxoacyl- acyl-carrier-protein -synthase (1.000),MCL003818 conserved hypothetical protein (1.000),MCL003819 40s ribosomal protein s24 (1.000)
family156_s5	Ampqui1_c14	NRPS	MCL000006,MCL000023,MCL000160,MCL010037,MCL010059,
family156_s5	Coclu2_c4	NRPS	MCL000006,MCL000023,MCL000160,MCL000160,MCL010059,
family156_s5	Lepmu1_c4	NRPS	MCL000006,MCL000023,MCL000160,MCL000160,MCL010037,
family156_s5	Photr1_c17	NRPS	MCL000006,MCL000023,MCL000160,MCL000160,MCL010037,
family156_s5	Pyrsp1_c35	NRPS	MCL000006,MCL000023,MCL000160,MCL000160,MCL010037,MCL010059,MCL010059,
family156_s5	Pyrtr1_c4	NRPS	MCL000006,MCL000023,MCL000160,MCL000160,MCL010059,
family156_s5	Pyrtt1_c18	NRPS	MCL000006,MCL000023,MCL000160,MCL000160,MCL010037,MCL010059,
family156_s5	Setho1_c21	NRPS	MCL000006,MCL000023,MCL000160,MCL010037,
family156_s5	Stano2_c21	NRPS	MCL000006,MCL000023,MCL000160,MCL010037,
#family156_s5	summary	NRPS	MCL000006 nonribosomal peptide synthase (0.257),MCL000023 abc multidrug transporter (0.763),MCL000160 mfs transporter (0.608),MCL010037 na (1.000),MCL010059 na (1.000)
family157_s5	Cocca1_c6	PKS	MCL000001,MCL000357,MCL000374,MCL000513,MCL015297,
family157_s5	Cocmi1_c7	PKS	MCL000001,MCL000357,MCL000374,MCL000513,MCL015297,
#family157_s5	summary	PKS	MCL000001 polyketide synthase (0.701),MCL000357 polyketide synthase (0.868),MCL000374 gaba permease (0.868),MCL000513 dehalogenase (0.796),MCL015297 na (1.000)
family158_s5	Aulhe2_c5	NRPS	MCL000005,MCL000006,MCL001038,MCL003951,MCL004314,
family158_s5	Conap1_c4	NRPS	MCL000005,MCL000006,MCL001038,MCL004314,
family158_s5	Didex1_c13	NRPS	MCL000005,MCL000006,MCL001038,MCL004314,
family158_s5	Glost2_c15	NRPS	MCL000005,MCL000006,MCL001038,MCL004314,
family158_s5	Hyspu1_1_c42	NRPS	MCL000005,MCL000006,MCL001038,MCL004314,
family158_s5	Leppa1_c38	NRPS	MCL000005,MCL000006,MCL001038,MCL004314,
family158_s5	Linrh1_c4	NRPS	MCL000005,MCL000006,MCL001038,MCL004314,
family158_s5	Macan1_c15	NRPS	MCL000005,MCL000006,MCL001038,MCL004314,
family158_s5	Patat1_c4	NRPS	MCL000005,MCL000006,MCL001038,MCL004314,
family158_s5	Perma1_c88	NRPS	MCL000005,MCL000006,MCL001038,MCL004314,
family158_s5	Spofi1_c2	NRPS	MCL000005,MCL000006,MCL001038,MCL004314,
#family158_s5	summary	NRPS	MCL000005 multidrug resistance protein (0.422),MCL000006 nonribosomal peptide synthase (0.257),MCL001038 l-ornithine (1.000),MCL003951 dolichyl-phosphate mannosyltransferase polypeptide 3 (1.000),MCL004314 mn2 homeostasis protein (per1) (1.000)
family159_s5	Amnli1_c15	PKS	MCL000001,MCL000182,MCL000478,MCL008678,MCL010001,
family159_s5	Melpu1_c40	PKS	MCL000001,MCL000182,MCL000478,MCL008678,MCL010001,
family159_s5	Polfu1_c4	PKS	MCL000001,MCL000182,MCL000478,MCL008678,MCL010001,
#family159_s5	summary	PKS	MCL000001 polyketide synthase (0.701),MCL000182 major facilitator superfamily (0.669),MCL000478 cytochrome p450 (1.000),MCL008678 thioesterase domain (0.684),MCL010001 cytochrome p450 (1.000)
family160_s5	Perma1_c18	NRPS-Like+PKS+TC	MCL000033,MCL000357,MCL009797,MCL010173,MCL015093,
family160_s5	Photr1_c12	NRPS-Like+PKS+TC	MCL000033,MCL000357,MCL009797,MCL010173,MCL014797,
family160_s5	Veren1_c16	NRPS-Like+PKS+TC	MCL000033,MCL000357,MCL009797,MCL010173,MCL015093,
family160_s5	Zasce1_c3	NRPS-Like+PKS+TC	MCL000033,MCL000357,MCL009797,MCL010173,MCL015093,
#family160_s5	summary	NRPS-Like+PKS+TC	MCL000033 (gmc) oxidoreductase (0.788),MCL000357 polyketide synthase (0.868),MCL009797 cytochrome p450 (1.000),MCL010173 male sterility protein (1.000),MCL014797 dna-binding protein (1.000),MCL015093 mono-carboxylate (1.000)
family161_s5	Decga1_c25	PKS	MCL000001,MCL000706,MCL000762,MCL015351,
family161_s5	Lizem1_c2	NRPS+PKS	MCL000001,MCL000006,MCL000706,MCL000762,MCL015351,
family161_s5	Lopma1_c24	PKS	MCL000001,MCL000706,MCL000706,MCL000762,MCL015351,
family161_s5	Melpu1_c11	PKS	MCL000001,MCL000001,MCL000706,MCL000762,MCL008279,MCL015351,
#family161_s5	summary	NRPS+PKS	MCL000001 polyketide synthase (0.701),MCL000006 nonribosomal peptide synthase (0.257),MCL000706 inherit from cog: hydrolase (0.699),MCL000762 zinc-binding dehydrogenase (0.388),MCL008279 serine hydrolase (fsh1) (0.981),MCL015351 na (0.818)
family162_s5	Amnli1_c1	PKS	MCL000001,MCL000176,MCL000706,MCL008626,
family162_s5	Bimnz1_c44	PKS	MCL000001,MCL000176,MCL000706,MCL008626,MCL012574,
family162_s5	Lenfl1_c6	PKS	MCL000001,MCL000176,MCL000706,MCL008626,MCL012574,
family162_s5	Macph1_c20	PKS	MCL000001,MCL000176,MCL000706,MCL008626,
family162_s5	Parsp1_c34	PKS	MCL000001,MCL000176,MCL000706,MCL008626,
family162_s5	Patat1_c14	PKS	MCL000001,MCL000176,MCL000706,MCL008626,
#family162_s5	summary	PKS	MCL000001 polyketide synthase (0.701),MCL000176 aflatoxin biosynthesis ketoreductase nor-1 (0.704),MCL000706 inherit from cog: hydrolase (0.699),MCL008626 cytochrome p450 (1.000),MCL012574 mfs gliotoxin efflux transporter glia (1.000)
family163_s5	Amnli1_c9	DMAT+PKS	MCL000001,MCL000176,MCL000762,MCL006021,MCL014687,
family163_s5	Lenfl1_c69	DMAT+PKS	MCL000001,MCL000762,MCL006021,MCL014687,
family163_s5	Sepmu1_c15	DMAT+PKS	MCL000001,MCL000762,MCL006021,MCL014687,
#family163_s5	summary	DMAT+PKS	MCL000001 polyketide synthase (0.701),MCL000176 aflatoxin biosynthesis ketoreductase nor-1 (0.704),MCL000762 zinc-binding dehydrogenase (0.388),MCL006021 cytochrome p450 (1.000),MCL014687 cytochrome p450 (1.000)
family164_s5	Perma1_c11	NRPS	MCL000006,MCL000023,MCL008785,MCL010298,MCL012846,
family164_s5	Stano2_c19	NRPS	MCL000006,MCL000023,MCL008785,MCL012846,
#family164_s5	summary	NRPS	MCL000006 nonribosomal peptide synthase (0.257),MCL000023 abc multidrug transporter (0.763),MCL008785 cytochrome p450 (1.000),MCL010298 na (1.000),MCL012846 na (1.000)
family165_s5	Sepmu1_c2	PKS	MCL000017,MCL006196,MCL007510,MCL008476,MCL011043,
family165_s5	Seppo1_c1	PKS	MCL000017,MCL006196,MCL007510,MCL008476,MCL011043,
#family165_s5	summary	PKS	MCL000017 polyketide synthase (0.794),MCL006196 na (1.000),MCL007510 na (0.500),MCL008476 metallo-beta-lactamase domain protein (0.882),MCL011043 kr domain (1.000)
family166_s5	Cloaq1_c10	PKS-Like	MCL001224,MCL003170,MCL005185,MCL010525,
family166_s5	Lopnu1_c41	PKS-Like	MCL000530,MCL001224,MCL003170,MCL005185,MCL010525,
family166_s5	Stasp1_c11	PKS-Like	MCL001224,MCL003170,MCL005185,MCL010525,
#family166_s5	summary	PKS-Like	MCL000530 major facilitator superfamily (0.990),MCL001224 homoserine o-acetyltransferase (1.000),MCL003170 3-oxoacyl- acyl-carrier-protein -synthase (1.000),MCL005185 nickel transport protein (0.990),MCL010525 unknown
family167_s4	Myrdu1_c7	PKS	MCL000001,MCL001224,MCL006719,MCL008279,
family167_s4	Zoprh1_c5	PKS	MCL000001,MCL006719,MCL008279,MCL015068,
#family167_s4	summary	PKS	MCL000001 polyketide synthase (0.701),MCL001224 homoserine o-acetyltransferase (1.000),MCL006719 na (0.932),MCL008279 serine hydrolase (fsh1) (0.981),MCL015068 major facilitator superfamily (1.000)
family168_s4	Aaoar1_c28	NRPS-Like	MCL000016,MCL001400,MCL002006,MCL006331,
family168_s4	Bimnz1_c20	NRPS-Like	MCL001400,MCL002006,MCL006331,
family168_s4	Botdo1_1_c47	n.d.	MCL000016,MCL000193,MCL001400,MCL002006,
family168_s4	Bysci1_c14	NRPS-Like	MCL000016,MCL001400,MCL002006,MCL006331,
family168_s4	Cloaq1_c26	n.d.	MCL000016,MCL001400,MCL002006,
family168_s4	Delco1_c1	n.d.	MCL000016,MCL001400,MCL002006,
family168_s4	Karrh1_c9	NRPS-Like	MCL000016,MCL001400,MCL002006,MCL006331,
family168_s4	Lenfl1_c4	NRPS-Like	MCL000016,MCL001400,MCL002006,MCL006331,
family168_s4	Linin1_c50	n.d.	MCL000016,MCL001400,MCL002006,
family168_s4	Lopma1_c11	NRPS-Like	MCL001400,MCL002006,MCL006331,
family168_s4	Maseb1_c11	n.d.	MCL000016,MCL001400,MCL002006,
family168_s4	Masph1_c19	NRPS-Like	MCL000016,MCL001400,MCL002006,MCL006331,
family168_s4	Melpu1_c58	n.d.	MCL000016,MCL001400,MCL002006,
family168_s4	Parsp1_c13	NRPS-Like	MCL000016,MCL001400,MCL002006,MCL006331,
family168_s4	Perma1_c95	NRPS-Like	MCL000016,MCL001400,MCL002006,MCL006331,
family168_s4	Polfu1_c27	NRPS-Like	MCL001400,MCL002006,MCL006331,
family168_s4	Trepe1_c20	NRPS-Like	MCL000016,MCL001400,MCL002006,MCL006331,
family168_s4	Zoprh1_c29	n.d.	MCL000016,MCL001400,MCL002006,
#family168_s4	summary	n.d.+NRPS-Like	MCL000016 efflux pump (0.416),MCL000193 mfs gliotoxin efflux transporter glia (0.864),MCL001400 na (1.000),MCL002006 glycerol-3-phosphate dehydrogenase (0.990),MCL006331 male sterility protein (1.000)
family169_s4	Botdo1_1_c48	PKS	MCL000001,MCL009662,MCL009662,MCL011141,
family169_s4	CocheC5_3_c36	PKS	MCL000001,MCL009662,MCL011141,
family169_s4	Macph1_c40	PKS	MCL000001,MCL009662,MCL009662,MCL011141,
family169_s4	Neopa1_c45	PKS	MCL000001,MCL009662,MCL011141,
family169_s4	Phycit1_c18	PKS	MCL000001,MCL009662,MCL009662,MCL011141,
family169_s4	Sepmu1_c9	PKS	MCL000001,MCL000926,MCL009662,MCL009662,MCL011141,
family169_s4	Seppo1_c22	PKS	MCL000001,MCL000926,MCL009662,MCL009662,MCL011141,
#family169_s4	summary	PKS	MCL000001 polyketide synthase (0.701),MCL000926 na (0.971),MCL009662 cytochrome p450 (1.000),MCL011141 berberine and berberine like (0.923)
family170_s4	Pyrtr1_c14	PKS	MCL000017,MCL008476,MCL009710,MCL010506,
family170_s4	Pyrtt1_c3	PKS	MCL000017,MCL008476,MCL009710,MCL010506,
#family170_s4	summary	PKS	MCL000017 polyketide synthase (0.794),MCL008476 metallo-beta-lactamase domain protein (0.882),MCL009710 conserved hypothetical protein (0.846),MCL010506 unknown
family171_s4	Amnli1_c11	PKS	MCL000001,MCL000248,MCL000762,
family171_s4	Amnli1_c48	PKS	MCL000001,MCL000248,MCL000762,MCL011961,
family171_s4	Bysci1_c48	PKS	MCL000001,MCL000248,MCL000762,MCL013851,
family171_s4	Cloaq1_c16	PKS	MCL000001,MCL000248,MCL000762,
family171_s4	Hyspu1_1_c34	PKS	MCL000001,MCL000248,MCL000762,
family171_s4	Wesor1_c22	PKS	MCL000001,MCL000248,MCL000369,MCL000762,
family171_s4	Zoprh1_c27	PKS	MCL000001,MCL000248,MCL000762,
#family171_s4	summary	PKS	MCL000001 polyketide synthase (0.701),MCL000248 fungal trichothecene efflux pump (tri12) (0.490),MCL000369 cytochrome p450 (1.000),MCL000762 zinc-binding dehydrogenase (0.388),MCL011961 na (1.000),MCL013851 serine hydrolase (fsh1) (0.800)
family172_s4	Disac1_c20	NRPS	MCL000006,MCL000109,MCL014064,
family172_s4	Lizem1_c15	NRPS	MCL000006,MCL000109,MCL012875,MCL014064,
#family172_s4	summary	NRPS	MCL000006 nonribosomal peptide synthase (0.257),MCL000109 major facilitator superfamily (0.516),MCL012875 na (0.722),MCL014064 na (1.000)
family173_s4	Amnli1_c22	n.d.	MCL005176,MCL007012,MCL007865,
family173_s4	Cenge3_c7	n.d.	MCL000369,MCL004231,MCL005176,MCL007865,
family173_s4	Glost2_c39	n.d.	MCL000369,MCL004231,MCL005176,MCL007865,
family173_s4	Pyrtt1_c15	n.d.	MCL004231,MCL005176,MCL007012,MCL007865,
family173_s4	Rhyru1_1_c46	n.d.	MCL000369,MCL004231,MCL005176,MCL007865,
#family173_s4	summary	n.d.	MCL000369 cytochrome p450 (1.000),MCL004231 conserved hypothetical protein (1.000),MCL005176 inherit from cog: endonuclease exonuclease phosphatase (1.000),MCL007012 domain of unknown function (duf3328) (1.000),MCL007865 na (1.000)
family174_s4	Altal1_c2	n.d.	MCL001853,MCL003818,MCL003819,
family174_s4	Altbr1_c20	n.d.	MCL001853,MCL003818,MCL003819,
family174_s4	Ampqui1_c12	n.d.	MCL001853,MCL003818,MCL003819,
family174_s4	Aplpr1_c31	n.d.	MCL001853,MCL003818,MCL003819,
family174_s4	Bimnz1_c22	n.d.	MCL001853,MCL003818,MCL003819,
family174_s4	Bysci1_c34	n.d.	MCL001853,MCL003818,MCL003819,
family174_s4	Cenge3_c26	n.d.	MCL001853,MCL003818,MCL003819,
family174_s4	Clael1_c26	n.d.	MCL001853,MCL003818,MCL003819,
family174_s4	Cloaq1_c34	n.d.	MCL001853,MCL003818,MCL003819,
family174_s4	Cocca1_c34	n.d.	MCL001853,MCL003818,MCL003819,
family174_s4	CocheC5_3_c43	n.d.	MCL001853,MCL003818,MCL003819,
family174_s4	Coclu2_c13	n.d.	MCL001853,MCL003818,MCL003819,
family174_s4	Cocmi1_c16	n.d.	MCL001853,MCL003818,MCL003819,
family174_s4	Cocsa1_c40	n.d.	MCL001853,MCL003818,MCL003819,
family174_s4	Cocvi1_c28	n.d.	MCL001853,MCL003818,MCL003819,
family174_s4	Cucbe1_c11	n.d.	MCL001853,MCL003818,MCL003819,
family174_s4	Decga1_c26	n.d.	MCL001853,MCL003818,MCL003819,
family174_s4	Delco1_c7	n.d.	MCL001853,MCL003818,MCL003819,
family174_s4	Didex1_c6	n.d.	MCL001853,MCL003818,MCL003819,
family174_s4	Dipse1_c12	n.d.	MCL001853,MCL003819,MCL005185,
family174_s4	Dotsy1_c13	n.d.	MCL001853,MCL003818,MCL003819,
family174_s4	Erebi1_c17	n.d.	MCL001853,MCL003818,MCL003819,
family174_s4	Karrh1_c25	n.d.	MCL001853,MCL003818,MCL003819,
family174_s4	Lenfl1_c39	n.d.	MCL001853,MCL003818,MCL003819,
family174_s4	Lepmu1_c16	n.d.	MCL001853,MCL003818,MCL003819,
family174_s4	Lizem1_c18	n.d.	MCL001853,MCL003818,MCL003819,
family174_s4	Lopnu1_c21	n.d.	MCL000374,MCL001853,MCL003818,MCL003819,
family174_s4	Maseb1_c33	n.d.	MCL001853,MCL003818,MCL003819,
family174_s4	Neopa1_c38	n.d.	MCL001853,MCL003818,MCL003819,MCL005185,
family174_s4	Ophdi1_c30	n.d.	MCL001853,MCL003818,MCL003819,
family174_s4	Parsp1_c20	n.d.	MCL001853,MCL003818,MCL003819,
family174_s4	Patat1_c16	n.d.	MCL001853,MCL003818,MCL003819,
family174_s4	Perma1_c6	n.d.	MCL001853,MCL003818,MCL003819,
family174_s4	Photr1_c3	n.d.	MCL001853,MCL003818,MCL003819,
family174_s4	Pyrsp1_c5	n.d.	MCL001853,MCL003818,MCL003819,
family174_s4	Pyrtr1_c12	n.d.	MCL001853,MCL003818,MCL003819,
family174_s4	Sacpr1_c17	n.d.	MCL001853,MCL003818,MCL003819,
family174_s4	Setho1_c31	n.d.	MCL001853,MCL003818,MCL003819,
family174_s4	Settu1_c30	n.d.	MCL001853,MCL003818,MCL003819,
family174_s4	Stano2_c15	n.d.	MCL001853,MCL003818,MCL003819,
family174_s4	Stasp1_c10	n.d.	MCL000147,MCL001853,MCL003818,MCL003819,
family174_s4	Totfu1_c28	n.d.	MCL001853,MCL003818,MCL003819,
family174_s4	Trepe1_c54	n.d.	MCL001853,MCL003818,MCL003819,
family174_s4	Tribi1_c11	n.d.	MCL001853,MCL003818,MCL003819,
family174_s4	Venpi1_c14	n.d.	MCL001853,MCL003818,MCL003819,
family174_s4	Veren1_c39	n.d.	MCL001853,MCL003818,MCL003819,
family174_s4	Zymps1_c8	n.d.	MCL001853,MCL003818,MCL003819,
#family174_s4	summary	n.d.	MCL000147 nadh flavin oxidoreductase nadh oxidase family protein (1.000),MCL000374 gaba permease (0.868),MCL001853 na (1.000),MCL003818 conserved hypothetical protein (1.000),MCL003819 40s ribosomal protein s24 (1.000),MCL005185 nickel transport protein (0.990)
family175_s4	Cloaq1_c3	PKS	MCL000017,MCL000623,MCL006196,MCL011765,
family175_s4	Lenfl1_c63	PKS	MCL000017,MCL000623,MCL006196,MCL011765,
family175_s4	Linin1_c52	PKS	MCL000017,MCL000623,MCL006196,MCL011765,
family175_s4	Trepe1_c28	PKS	MCL000017,MCL000623,MCL006196,MCL011765,
#family175_s4	summary	PKS	MCL000017 polyketide synthase (0.794),MCL000623 fad binding domain (0.703),MCL006196 na (1.000),MCL011765 beta-lactamase (1.000)
family176_s4	Veren1_c28	PKS	MCL000001,MCL000017,MCL012068,
family176_s4	Zoprh1_c48	PKS	MCL000001,MCL000017,MCL000070,MCL012068,
#family176_s4	summary	PKS	MCL000001 polyketide synthase (0.701),MCL000017 polyketide synthase (0.794),MCL000070 mfs multidrug transporter (0.893),MCL012068 tryptophan halogenase (1.000)
family177_s4	Karrh1_c36	n.d.	MCL000252,MCL000926,MCL011532,MCL013896,
family177_s4	Perma1_c36	n.d.	MCL000926,MCL011532,MCL013896,
#family177_s4	summary	n.d.	MCL000252 cytochrome p450 (1.000),MCL000926 na (0.971),MCL011532 major facilitator superfamily (0.957),MCL013896 integral membrane protein (0.714)
family178_s4	Aplpr1_c4	n.d.	MCL005009,MCL006450,MCL007382,MCL010331,
family178_s4	Botdo1_1_c33	n.d.	MCL006450,MCL007382,MCL010331,
family178_s4	Cenge3_c17	n.d.	MCL006450,MCL007382,MCL010331,
family178_s4	Cloaq1_c13	n.d.	MCL006450,MCL007382,MCL010331,
family178_s4	Decga1_c30	n.d.	MCL006450,MCL007382,MCL010331,
family178_s4	Dotsy1_c16	n.d.	MCL006450,MCL007115,MCL007382,MCL010331,
family178_s4	Glost2_c41	n.d.	MCL006450,MCL007382,MCL010331,
family178_s4	Macph1_c25	n.d.	MCL006450,MCL007382,MCL010331,
family178_s4	Ophdi1_c18	n.d.	MCL006450,MCL007382,MCL010331,
family178_s4	Plesi1_c10	n.d.	MCL006450,MCL007382,MCL010331,
family178_s4	Rhili1_c21	n.d.	MCL006450,MCL007382,MCL010331,
family178_s4	Setho1_c9	n.d.	MCL006450,MCL007382,MCL010331,
#family178_s4	summary	n.d.	MCL005009 fad binding domain (0.880),MCL006450 fad binding domain (0.987),MCL007115 na (0.870),MCL007382 nmra-like family (1.000),MCL010331 fungal_trans (0.967)
family179_s4	Decga1_c7	PKS	MCL000001,MCL000016,MCL000179,MCL007288,
family179_s4	Tryvi1_c1	PKS+TC	MCL000001,MCL000033,MCL000179,MCL007288,
#family179_s4	summary	PKS+TC	MCL000001 polyketide synthase (0.701),MCL000016 efflux pump (0.416),MCL000033 (gmc) oxidoreductase (0.788),MCL000179 isoamyl alcohol oxidase (0.591),MCL007288 serine hydrolase (fsh1) (0.857)
family180_s4	Aciri1_meta_c10	NRPS	MCL000005,MCL000006,MCL001038,
family180_s4	Aplpr1_c23	NRPS	MCL000005,MCL000006,MCL000040,MCL001038,
family180_s4	Aurpu_var_mel1_c10	NRPS	MCL000005,MCL000006,MCL001038,
family180_s4	Aurpu_var_nam1_c11	NRPS	MCL000005,MCL000006,MCL001038,
family180_s4	Aurpu_var_pul1_c16	NRPS	MCL000005,MCL000006,MCL001038,
family180_s4	Aurpu_var_sub1_c20	NRPS	MCL000005,MCL000006,MCL001038,
family180_s4	Bimnz1_c26	NRPS	MCL000005,MCL000006,MCL001038,
family180_s4	Botdo1_1_c17	NRPS	MCL000005,MCL000006,MCL001038,
family180_s4	Botdo1_1_c52	NRPS	MCL000005,MCL000005,MCL000006,MCL006480,
family180_s4	Cerzm1_c13	NRPS	MCL000005,MCL000006,MCL001038,
family180_s4	Clafu1_c22	NRPS	MCL000005,MCL000006,MCL001038,
family180_s4	Delco1_c32	NRPS	MCL000005,MCL000006,MCL001038,
family180_s4	Delst1_c15	NRPS	MCL000005,MCL000006,MCL001038,
family180_s4	Dipse1_c8	NRPS	MCL000005,MCL000006,MCL001038,
family180_s4	Disac1_c21	NRPS	MCL000005,MCL000006,MCL001038,
family180_s4	Dotse1_c23	NRPS	MCL000005,MCL000006,MCL001038,
family180_s4	Elsamp1_c12	NRPS	MCL000005,MCL000006,MCL001038,
family180_s4	Lizem1_c27	NRPS	MCL000005,MCL000006,MCL001038,
family180_s4	Lopma1_c27	NRPS	MCL000005,MCL000006,MCL001038,
family180_s4	Macph1_c8	NRPS	MCL000005,MCL000006,MCL001038,
family180_s4	Neopa1_c33	NRPS	MCL000005,MCL000006,MCL000006,MCL001038,
family180_s4	Phycit1_c12	NRPS	MCL000005,MCL000006,MCL001038,
family180_s4	Pieho1_1_c3	NRPS+NRPS-Like	MCL000005,MCL000006,MCL000867,MCL001038,
family180_s4	Polfu1_c34	NRPS	MCL000006,MCL001038,MCL004766,MCL006480,
family180_s4	Pyrsp1_c19	NRPS	MCL000005,MCL000006,MCL001038,MCL004231,
family180_s4	Pyrtt1_c26	NRPS	MCL000005,MCL000006,MCL001038,
family180_s4	Sacpr1_c13	NRPS	MCL000005,MCL000006,MCL001038,MCL006480,
family180_s4	Sepmu1_c21	NRPS	MCL000005,MCL000006,MCL001038,
family180_s4	Seppo1_c10	NRPS	MCL000005,MCL000006,MCL001038,
family180_s4	Ternu1_c5	NRPS	MCL000005,MCL000006,MCL001038,
family180_s4	Venpi1_c20	NRPS	MCL000005,MCL000006,MCL001038,
family180_s4	Veren1_c57	NRPS	MCL000006,MCL001038,MCL004766,MCL006480,
family180_s4	Zymar1_c15	NRPS	MCL000005,MCL000006,MCL001038,
family180_s4	Zymps1_c10	NRPS	MCL000005,MCL000006,MCL001038,
[truncated: 2,707 more rows]

## Sheet: SF
Table SF: BLAST-based annotation of CO-OCCUR BGCs with known signature biosynthetic genes from the MiBiG database
[truncated: 199 more rows]

## Sheet: SG
Table SG: Cross-referencing clusters retrieved by CO-OCCUR, antiSMASH, and BLAST searches of MiBiG database to determine percent recovery and discovery
[truncated: 366 more rows]

[truncated: 6 more sheets: SH, SI, SJ, SK, SL, SM]
